# Supplementary material for: Polygenic scores for estimated glomerular filtration rate in a population of general adults and elderly – comparative results from the KORA and AugUR study
Source: BMC Genom Data. 2023 May 25;24:28. doi: 10.1186/s12863-023-01130-9 (PMC10210501; doi:10.1186/s12863-023-01130-9)
Supplement: Supplementary file 2 — Additional file 2. [file 12863_2023_1130_MOESM2_ESM.xls]

## Sheet: Supplementary Table 8
Supplemenatry Table 8. Overview of identifying GWAS
Phenotype	Participating studies	Number of individuals	Ancestry	Study data/PMID	Total sample size	Percentage of European participants (%)
Log-transformed (natural logarithm) estimated GFR by creatinine serum creatinine concentrations, eGFR (CKD Epi 2009) winsorized eGFR at 15 or 200 ml/min/1.73m2	CKDGen	765348	European, East Asians, African-Americans, South-Asians and Hispanics	31152163
	UK Biobank	436765	mostly European	30305743
					1004041	83
Log-transformed eGFRCys (CKD Epi 2012 formula), winsorized (15 or 200 ml/min/1.73m2)
Log-transformed eGFRCys (CKD Epi 2012 formula), winsorized (15 or 200 ml/min/1.73m2)	UK Biobank + CKDGen	460826	European	34272381		100

## Sheet: Supplementary Table 9
Supplementary Table 9. Annotation
Term	Definition
cpid	index based on chromosome : position
rsID	reference SNP cluster ID
Chr	chromosome
Pos	position (GRCh37)
EA_GWAS	effect allele in GWAS, eGFR lowering allele
OA_GWAS	other allele in GWAS
EAF_GWAS	effect allele frequency in GWAS
Effect_GWAS	beta estimates from GWAS, referring to effect allele
Weight_PGS	risk increasing effect sizes for PGS calculation
ALT_allele_AugUR	Alternative allele in AugUR, Allele dosages refer to
ALT_Frequency_AugUR	frequency of alternative allele in AugUR
EA_AugUR	effect allele in AugUR, turned in right direction
EAF_AugUR	effect allele frequency in AugUR
Imputation Quality	Quality of imputation, range between 0-1
LD	measure for linkage disequilibrium, estimated R2

## Sheet: Supplementary Table 10a
	Supplementary Table 10a. Genetic variants associated with eGFRcrea used for PGS in AugUR
cpid	rsID	Chr	Pos	EA_GWAS	OA_GWAS	EAF_GWAS	Effect_GWAS	Weight_PGS	ALT_allele_AugUR	ALT_Frequency_AugUR	EA_AugUR	EAF_AugUR	Imputation Quality
1:245575662	rs593881	1	245575662	G	A	0.5387	-0.001553	0.001553	G	0.548427	G	0.548427	0.996755
1:245471232	rs12403095	1	245471232	T	C	0.2076	-0.00164969	0.00164969	T	0.190233	T	0.190233	0.871127
1:243474536	rs2783971	1	243474536	A	C	0.4729	-0.0027	0.0027	C	0.5047	A	0.4953	0.986339
1:228532195	rs417237	1	228532195	G	T	0.3862	-0.0017	0.0017	T	0.608909	G	0.391091	0.991115
1:221001142	rs61830291	1	221001142	A	C	0.9021	-0.004	0.004	C	0.107479	A	0.892521	0.934093
1:220087195	rs947517	1	220087195	A	G	0.212	-0.0015	0.0015	G	0.792808	A	0.207192	0.982426
1:214744893	rs7535253	1	214744893	C	T	0.7899	-0.0025	0.0025	C	0.788721	C	0.788721	0.979801
1:211429355	rs10779552	1	211429355	G	A	0.5805	-0.0015	0.0015	G	0.601144	G	0.601144	0.990705
1:208052513	rs77683436	1	208052513	T	C	0.94	-0.0036	0.0036	C	0.0523089	T	0.947691	0.995938
1:207231751	rs2808454	1	207231751	T	A	0.5465	-0.0021	0.0021	T	0.545362	T	0.545362	0.940769
1:205537858	rs12024377	1	205537858	G	A	0.6303	-0.0017	0.0017	A	0.35615	G	0.64385	0.95961
1:201016296	rs3850625	1	201016296	G	A	0.881	-0.005	0.005	A	0.117695	G	0.882305	0.794981
1:199185297	rs12727107	1	199185297	G	A	0.4493	-0.0015	0.0015	A	0.552513	G	0.447487	1
1:186506612	rs10911877	1	186506612	G	A	0.7449	-0.0022	0.0022	A	0.249489	G	0.750511	0.974462
1:184672098	rs78444298	1	184672098	A	G	0.0193	-0.012	0.012	A	0.0149162	A	0.0149162	1
1:182971965	rs10797801	1	182971965	T	G	0.4284	-0.002	0.002	T	0.404781	T	0.404781	0.946802
1:180905694	rs3795503	1	180905694	C	T	0.6782	-0.0024	0.0024	T	0.328974	C	0.671026	0.980502
1:172333248	rs2001129	1	172333248	G	T	0.5618	-0.00175038	0.00175038	G	0.588067	G	0.588067	0.995657
1:172087098	rs16843855	1	172087098	T	G	0.2824	-0.00167706	0.00167706	T	0.299346	T	0.299346	0.998792
1:171478706	rs6700683	1	171478706	T	A	0.5289	-0.00161412	0.00161412	A	0.479362	T	0.520638	0.957982
1:170649277	rs4656220	1	170649277	C	T	0.6292	-0.001822	0.001822	T	0.386187	C	0.613813	1
1:163739717	rs4442348	1	163739717	G	A	0.4935	-0.0018	0.0018	G	0.475276	G	0.475276	0.953751
1:155268131	rs180921974	1	155268131	G	T	0.0214	-0.00629006	0.00629006	G	0.0157336	G	0.0157336	0.951721
1:155143946	rs4971092	1	155143946	T	C	0.8799	-0.00257878	0.00257878	T	0.874132	T	0.874132	0.953905
1:150940625	rs267738	1	150940625	T	G	0.7849	-0.0053	0.0053	G	0.192276	T	0.807724	0.981343
1:117021122	rs57445665	1	117021122	G	A	0.7945	-0.0021	0.0021	A	0.187985	G	0.812015	0.977926
1:115236057	rs17602729	1	115236057	G	A	0.8712	-0.0027	0.0027	A	0.147119	G	0.852881	1
1:113258293	rs12736457	1	113258293	G	C	0.1294	-0.00590588	0.00590588	G	0.130977	G	0.130977	0.975057
1:113254648	rs78366259	1	113254648	G	A	0.0347	-0.00452976	0.00452976	G	0.0363711	G	0.0363711	1
1:110023610	rs12145677	1	110023610	A	G	0.3037	-0.00251454	0.00251454	A	0.300981	A	0.300981	0.963272
1:109817838	rs660240	1	109817838	T	C	0.2176	-0.0028662	0.0028662	C	0.783	T	0.217	1
1:100808363	rs11166440	1	100808363	G	A	0.3716	-0.0024	0.0024	G	0.403964	G	0.403964	0.961197
1:94890418	rs10493872	1	94890418	T	G	0.3072	-0.0018	0.0018	T	0.303841	T	0.303841	0.956236
1:94051350	rs7514579	1	94051350	A	C	0.7688	-0.0026	0.0026	C	0.214548	A	0.785452	0.953442
1:82957845	rs1887251	1	82957845	C	T	0.6374	-0.0029	0.0029	C	0.656314	C	0.656314	0.94737
1:78023173	rs7536433	1	78023173	C	T	0.7889	-0.0025	0.0025	T	0.207192	C	0.792808	1
1:68009663	rs4415537	1	68009663	C	T	0.2573	-0.00190397	0.00190397	T	0.729873	C	0.270127	0.999951
1:67500762	rs2815367	1	67500762	A	G	0.6502	-0.00190397	0.00190397	A	0.692072	A	0.692072	0.986252
1:56925754	rs115778011	1	56925754	C	T	0.0359	-0.00453267	0.00453267	C	0.0300368	C	0.0300368	0.990996
1:56615809	rs1757915	1	56615809	G	A	0.6468	-0.0023763	0.0023763	A	0.366571	G	0.633429	1
1:55718708	rs17413465	1	55718708	C	A	0.8151	-0.0025	0.0025	A	0.183899	C	0.816101	0.949689
1:54222571	rs1183394	1	54222571	G	A	0.8819	-0.0026	0.0026	G	0.895178	G	0.895178	0.906213
1:53581670	rs3820201	1	53581670	A	G	0.6229	-0.0017	0.0017	G	0.355742	A	0.644258	0.88667
1:48002447	rs688540	1	48002447	A	G	0.8664	-0.0025	0.0025	A	0.878627	A	0.878627	0.724651
1:46036960	rs514595	1	46036960	T	C	0.1546	-0.0035	0.0035	C	0.857989	T	0.142011	0.975272
1:43706662	rs2991341	1	43706662	T	C	0.4134	-0.002	0.002	T	0.399469	T	0.399469	0.938969
1:28539639	rs12402264	1	28539639	G	C	0.257	-0.002	0.002	G	0.238251	G	0.238251	0.95446
1:27732910	rs11548324	1	27732910	T	C	0.0746	-0.00289178	0.00289178	T	0.0764201	T	0.0764201	0.933171
1:27021913	rs114165349	1	27021913	G	C	0.9739	-0.00623564	0.00623564	C	0.0314671	G	0.968533	0.945472
1:23699168	rs2144734	1	23699168	T	C	0.7397	-0.0027	0.0027	T	0.747855	T	0.747855	0.972869
1:18808056	rs7515150	1	18808056	G	C	0.8713	-0.0032	0.0032	C	0.116469	G	0.883531	0.999906
1:16551507	rs16849195	1	16551507	A	G	0.3286	-0.00193909	0.00193909	A	0.314262	A	0.314262	0.97973
1:15868692	rs7516435	1	15868692	G	A	0.3116	-0.0030607	0.0030607	G	0.295464	G	0.295464	0.999126
1:10856692	rs11121627	1	10856692	C	T	0.4148	-0.00182257	0.00182257	T	0.608909	C	0.391091	0.762391
1:10733081	rs284316	1	10733081	T	C	0.6619	-0.00182257	0.00182257	C	0.349612	T	0.650388	0.879263
1:2060524	rs3107155	1	2060524	T	C	0.395	-0.0018	0.0018	C	0.58255	T	0.41745	0.965222
2:234260879	rs62195072	2	234260879	T	C	0.6782	-0.00171401	0.00171401	C	0.304046	T	0.695954	0.964774
2:233633460	rs1801251	2	233633460	G	A	0.6429	-0.00191254	0.00191254	A	0.31038	G	0.68962	0.967195
2:232092301	rs16827879	2	232092301	T	C	0.2436	-0.0017	0.0017	T	0.245811	T	0.245811	0.974831
2:230692550	rs34707165	2	230692550	A	T	0.6654	-0.0019	0.0019	T	0.350838	A	0.649162	0.982666
2:227329240	rs35483597	2	227329240	T	C	0.8195	-0.002324	0.002324	C	0.173478	T	0.826522	1
2:227201709	rs10933138	2	227201709	G	C	0.7585	-0.00194043	0.00194043	G	0.784226	G	0.784226	0.962863
2:220358198	rs1050816	2	220358198	C	T	0.6704	-0.0027777	0.0027777	T	0.325296	C	0.674704	1
2:220308949	rs112068790	2	220308949	T	C	0.9702	-0.00461448	0.00461448	C	0.0314671	T	0.968533	1
2:219286541	rs17462630	2	219286541	G	C	0.6602	-0.0022	0.0022	C	0.335717	G	0.664283	0.988454
2:217963677	rs16856934	2	217963677	A	G	0.8386	-0.00239334	0.00239334	G	0.159379	A	0.840621	1
2:217665788	rs1548945	2	217665788	C	T	0.5855	-0.00391647	0.00391647	C	0.601962	C	0.601962	0.953431
2:214012225	rs112905092	2	214012225	T	C	0.0168	-0.0087	0.0087	T	0.0157336	T	0.0157336	0.844226
2:213125286	rs1851285	2	213125286	G	C	0.4668	-0.0015	0.0015	G	0.485901	G	0.485901	0.989943
2:211562924	rs72944180	2	211562924	T	C	0.1935	-0.00198256	0.00198256	T	0.184716	T	0.184716	0.991559
2:211540507	rs1047891	2	211540507	A	C	0.313	-0.00341109	0.00341109	A	0.302207	A	0.302207	1
2:208339161	rs60133051	2	208339161	T	C	0.1353	-0.0023	0.0023	T	0.124438	T	0.124438	0.894616
2:204322298	rs2469953	2	204322298	T	C	0.4034	-0.0014	0.0014	C	0.593788	T	0.406212	0.980037
2:188065169	rs113510099	2	188065169	G	T	0.1117	-0.0031	0.0031	G	0.114221	G	0.114221	0.996016
2:183316693	rs62188290	2	183316693	G	A	0.806	-0.00172042	0.00172042	A	0.205353	G	0.794647	0.98106
2:183045825	rs6433958	2	183045825	T	C	0.4897	-0.0016057	0.0016057	C	0.509399	T	0.490601	0.995442
2:179681330	rs1844334	2	179681330	C	T	0.664	-0.0019	0.0019	C	0.682264	C	0.682264	0.997842
2:178144813	rs35440573	2	178144813	T	G	0.6388	-0.00294438	0.00294438	G	0.337556	T	0.662444	0.973057
2:177691543	rs12472159	2	177691543	G	C	0.3103	-0.00175646	0.00175646	G	0.313445	G	0.313445	0.946842
2:177417471	rs1992909	2	177417471	A	G	0.5967	-0.00168907	0.00168907	G	0.412137	A	0.587863	0.934083
2:177263153	rs16863775	2	177263153	T	C	0.1912	-0.00192995	0.00192995	T	0.193094	T	0.193094	0.967268
2:176993583	rs187355703	2	176993583	G	C	0.0276	-0.00932509	0.00932509	G	0.0212505	G	0.0212505	0.941888
2:176974104	rs863678	2	176974104	T	G	0.6414	-0.00274574	0.00274574	T	0.611157	T	0.611157	0.897996
2:170206062	rs4668134	2	170206062	A	T	0.9835	-0.00912453	0.00912453	A	0.985697	A	0.985697	0.953998
2:170190965	rs6433115	2	170190965	T	C	0.79	-0.00229955	0.00229955	C	0.18962	T	0.81038	0.971006
2:170104938	rs16823029	2	170104938	A	C	0.0814	-0.00428162	0.00428162	A	0.0809154	A	0.0809154	0.9439
2:170010985	rs2075252	2	170010985	C	T	0.7533	-0.00246481	0.00246481	C	0.757254	C	0.757254	1
2:159810691	rs7565830	2	159810691	A	G	0.7246	-0.0018	0.0018	G	0.260727	A	0.739273	1
2:152365775	rs10432479	2	152365775	T	C	0.3712	-0.00200462	0.00200462	C	0.619534	T	0.380466	0.991285
2:152212399	rs3755479	2	152212399	T	G	0.1368	-0.00280586	0.00280586	T	0.147528	T	0.147528	0.986213
2:148803672	rs13032786	2	148803672	G	C	0.3039	-0.0032	0.0032	G	0.345116	G	0.345116	0.987873
2:145681570	rs58117425	2	145681570	A	G	0.2379	-0.0019	0.0019	A	0.242133	A	0.242133	0.970007
2:137074132	rs6708702	2	137074132	A	G	0.3019	-0.0019	0.0019	A	0.363506	A	0.363506	0.952621
2:135727188	rs6716446	2	135727188	G	A	0.2454	-0.0018	0.0018	G	0.309563	G	0.309563	0.877266
2:121988884	rs11694902	2	121988884	G	A	0.8603	-0.0041	0.0041	A	0.14528	G	0.85472	0.886635
2:121306440	rs17050272	2	121306440	A	G	0.4193	-0.00288654	0.00288654	A	0.430323	A	0.430323	1
2:120824615	rs114353587	2	120824615	T	C	0.0524	-0.00577307	0.00577307	T	0.0439313	T	0.0439313	0.967299
2:119069408	rs4849692	2	119069408	C	T	0.8276	-0.0019	0.0019	C	0.849612	C	0.849612	0.987214
2:113967075	rs11123169	2	113967075	C	T	0.3363	-0.0021	0.0021	T	0.66367	C	0.33633	0.920907
2:103178223	rs17027496	2	103178223	A	T	0.1879	-0.0032	0.0032	A	0.108705	A	0.108705	0.968362
2:101729364	rs55924910	2	101729364	G	C	0.1548	-0.0026	0.0026	G	0.153862	G	0.153862	0.978828
2:73849861	rs6546861	2	73849861	C	T	0.771	-0.0063	0.0063	T	0.218226	C	0.781774	1
2:66668309	rs950965	2	66668309	A	G	0.341	-0.0018	0.0018	G	0.642215	A	0.357785	0.858867
2:60633364	rs13009393	2	60633364	G	A	0.6027	-0.0014	0.0014	A	0.404781	G	0.595219	0.991915
2:54932516	rs354211	2	54932516	T	C	0.35	-0.00240565	0.00240565	T	0.375358	T	0.375358	1
2:54572592	rs10865282	2	54572592	G	A	0.1996	-0.00240566	0.00240566	A	0.794851	G	0.205149	0.988379
2:46537056	rs4952818	2	46537056	C	T	0.4824	-0.0016	0.0016	T	0.512873	C	0.487127	0.992656
2:43678726	rs7599781	2	43678726	C	T	0.1039	-0.0037331	0.0037331	C	0.109931	C	0.109931	0.991438
2:43428651	rs4952981	2	43428651	T	C	0.5041	-0.00229146	0.00229146	C	0.500817	T	0.499183	0.974824
2:40680149	rs2301343	2	40680149	T	G	0.7468	-0.0024	0.0024	G	0.243768	T	0.756232	1
2:27731212	rs3817588	2	27731212	C	T	0.1976	-0.00233987	0.00233987	C	0.177156	C	0.177156	0.949341
2:27730940	rs1260326	2	27730940	C	T	0.6071	-0.00390673	0.00390673	C	0.5613	C	0.5613	0.987054
2:26054368	rs72801857	2	26054368	T	C	0.0317	-0.0066	0.0066	T	0.0316714	T	0.0316714	0.916971
2:18676265	rs4567937	2	18676265	A	G	0.3182	-0.0034	0.0034	A	0.319575	A	0.319575	0.956946
2:15813109	rs7557240	2	15813109	T	C	0.2124	-0.00199328	0.00199328	T	0.228443	T	0.228443	0.962245
2:15782471	rs807624	2	15782471	G	T	0.6511	-0.00286953	0.00286953	T	0.327953	G	0.672047	0.936079
2:12115479	rs1595810	2	12115479	A	G	0.1982	-0.0022	0.0022	G	0.802207	A	0.197793	0.984397
2:226933	rs3791221	2	226933	G	A	0.3492	-0.0022	0.0022	G	0.361259	G	0.361259	0.996386
3:196839028	rs6782621	3	196839028	C	T	0.2779	-0.0021	0.0021	C	0.287495	C	0.287495	0.998836
3:195634993	rs13059257	3	195634993	T	C	0.0294	-0.0054	0.0054	T	0.0271761	T	0.0271761	0.986611
3:193811168	rs9823161	3	193811168	G	A	0.3129	-0.0025	0.0025	G	0.314875	G	0.314875	0.945482
3:186433574	rs3774292	3	186433574	T	A	0.3173	-0.0029	0.0029	T	0.3302	T	0.3302	0.998614
3:185824644	rs1356291	3	185824644	C	T	0.1913	-0.00269623	0.00269623	T	0.81651	C	0.18349	0.990671
3:185354216	rs56065557	3	185354216	C	G	0.3109	-0.0029152	0.0029152	C	0.319984	C	0.319984	0.972804
3:184020542	rs11545169	3	184020542	G	T	0.8393	-0.0021	0.0021	T	0.157744	G	0.842256	0.93937
3:169092038	rs76273615	3	169092038	G	A	0.1309	-0.003	0.003	G	0.120964	G	0.120964	0.980172
3:153889855	rs357482	3	153889855	C	T	0.8575	-0.0024	0.0024	C	0.876788	C	0.876788	0.989029
3:151991598	rs12488207	3	151991598	T	C	0.7044	-0.0015	0.0015	C	0.288517	T	0.711483	0.96184
3:142783196	rs9814656	3	142783196	A	G	0.3732	-0.0013	0.0013	G	0.62219	A	0.37781	0.978878
3:141837227	rs9812062	3	141837227	C	A	0.2214	-0.00179093	0.00179093	C	0.219248	C	0.219248	0.988392
3:141759346	rs7630837	3	141759346	T	C	0.8124	-0.0017935	0.0017935	T	0.810176	T	0.810176	0.981311
3:141737842	rs13065446	3	141737842	T	C	0.6728	-0.0018713	0.0018713	T	0.681242	T	0.681242	0.991617
3:141126825	rs57345461	3	141126825	T	A	0.1009	-0.00229081	0.00229081	T	0.0882714	T	0.0882714	0.975127
3:135932494	rs35320690	3	135932494	T	C	0.7225	-0.0026	0.0026	C	0.284634	T	0.715366	0.980171
3:132439403	rs11923081	3	132439403	C	A	0.1172	-0.00222725	0.00222725	C	0.12689	C	0.12689	0.938195
3:132235344	rs80120242	3	132235344	A	T	0.943	-0.00376678	0.00376678	T	0.0445443	A	0.955456	0.808028
3:129709352	rs925612	3	129709352	T	C	0.4739	-0.0014	0.0014	C	0.558848	T	0.441152	0.997767
3:125904688	rs750714	3	125904688	A	G	0.4238	-0.00225273	0.00225273	A	0.470576	A	0.470576	0.986421
3:125865117	rs11715574	3	125865117	T	G	0.167	-0.00246189	0.00246189	G	0.165304	T	0.834696	1
3:125865117	rs11715574	3	125865117	T	G	0.167	-0.00246189	0.00246189	G	0	T	1	1
3:125865117	rs11715574	3	125865117	T	G	0.167	-0.00246189	0.00246189	G	0.165304	T	0.834696	1
3:125865117	rs11715574	3	125865117	T	G	0.167	-0.00246189	0.00246189	G	0	T	1	1
3:124706862	rs61546496	3	124706862	A	C	0.3329	-0.0017	0.0017	C	0.680834	A	0.319166	0.992222
3:121657593	rs9868185	3	121657593	G	A	0.4684	-0.0029	0.0029	G	0.445239	G	0.445239	0.998885
3:105490923	rs1584028	3	105490923	C	T	0.4357	-0.0017	0.0017	T	0.575194	C	0.424806	0.990924
3:99497108	rs793489	3	99497108	T	G	0.665	-0.0016	0.0016	T	0.673273	T	0.673273	0.992617
3:69902514	rs13071701	3	69902514	T	C	0.5705	-0.0016	0.0016	C	0.432366	T	0.567634	0.964307
3:63993966	rs73119035	3	63993966	G	A	0.1332	-0.0034	0.0034	G	0.115039	G	0.115039	0.993601
3:57530156	rs9311652	3	57530156	G	A	0.83	-0.002	0.002	A	0.152636	G	0.847364	0.981288
3:53101640	rs11714876	3	53101640	G	C	0.1015	-0.00232625	0.00232625	G	0.0991009	G	0.0991009	0.992039
3:52870132	rs1573815	3	52870132	G	A	0.7667	-0.00222994	0.00222994	A	0.260114	G	0.739886	0.983755
3:49441091	rs11706370	3	49441091	G	A	0.6872	-0.00253945	0.00253945	A	0.307111	G	0.692889	1
3:39197731	rs784503	3	39197731	A	G	0.2426	-0.002	0.002	G	0.755006	A	0.244994	0.960708
3:38440237	rs13064938	3	38440237	C	T	0.6098	-0.0032	0.0032	C	0.6132	C	0.6132	0.979397
3:30750404	rs6780429	3	30750404	A	C	0.5334	-0.0018	0.0018	C	0.461381	A	0.538619	0.993566
3:25424929	rs2306623	3	25424929	T	C	0.3319	-0.0021	0.0021	C	0.705558	T	0.294442	0.929958
3:20023859	rs115814778	3	20023859	A	G	0.0131	-0.0082	0.0082	A	0.0112383	A	0.0112383	0.927264
3:15905676	rs34174031	3	15905676	A	G	0.023	-0.0056	0.0056	A	0.0155292	A	0.0155292	0.862379
3:13947504	rs6778731	3	13947504	T	C	0.6462	-0.0015	0.0015	C	0.363711	T	0.636289	0.990099
3:12201468	rs308951	3	12201468	A	C	0.251	-0.0017	0.0017	C	0.748059	A	0.251941	0.98329
4:144355290	rs139323761	4	144355290	G	C	0.9731	-0.00676414	0.00676414	C	0.0177769	G	0.982223	0.778592
4:144051097	rs4690771	4	144051097	G	A	0.3986	-0.00186348	0.00186348	A	0.590315	G	0.409685	0.992305
4:129540393	rs34442537	4	129540393	G	C	0.3212	-0.00203002	0.00203002	G	0.336943	G	0.336943	0.955934
4:129060460	rs11723915	4	129060460	C	T	0.334	-0.00165522	0.00165522	T	0.674499	C	0.325501	0.980476
4:128211660	rs1443055	4	128211660	A	T	0.3439	-0.00199813	0.00199813	A	0.635881	A	0.635881	0.98443
4:115498457	rs71606723	4	115498457	T	A	0.2303	-0.0024	0.0024	T	0.239068	T	0.239068	0.958002
4:109705967	rs56043887	4	109705967	T	C	0.5111	-0.0021	0.0021	T	0.492235	T	0.492235	0.999857
4:103812499	rs223308	4	103812499	A	G	0.5179	-0.00176095	0.00176095	G	0.477115	A	0.522885	0.935854
4:103748943	rs223389	4	103748943	G	A	0.8024	-0.00190096	0.00190096	A	0.20045	G	0.79955	0.952222
4:96108805	rs3796463	4	96108805	G	C	0.2918	-0.0016	0.0016	C	0.702493	G	0.297507	0.989714
4:95481367	rs2452592	4	95481367	A	G	0.3619	-0.0016	0.0016	A	0.364528	A	0.364528	0.989556
4:90278279	rs13140982	4	90278279	G	A	0.7212	-0.0016	0.0016	G	0.714548	G	0.714548	0.941185
4:81164723	rs1458038	4	81164723	C	T	0.7043	-0.0031	0.0031	T	0.293829	C	0.706171	1
4:77401452	rs28817415	4	77401452	T	C	0.4478	-0.00234017	0.00234017	T	0.436248	T	0.436248	0.996231
4:77379189	rs6839100	4	77379189	G	A	0.7702	-0.00320778	0.00320778	A	0.221904	G	0.778096	0.982369
4:77363639	rs6839401	4	77363639	T	G	0.7472	-0.00194681	0.00194681	G	0.269718	T	0.730282	0.986159
4:54318751	rs62325228	4	54318751	G	T	0.8551	-0.0022	0.0022	T	0.133633	G	0.866367	0.992859
4:52735258	rs6820004	4	52735258	C	G	0.2608	-0.0019	0.0019	C	0.236821	C	0.236821	0.98253
4:49019699	rs11725397	4	49019699	C	G	0.2913	-0.0018	0.0018	G	0.736208	C	0.263792	0.987302
4:40428091	rs35529250	4	40428091	T	C	0.0061	-0.0111456	0.0111456	T	0.00653862	T	0.00653862	0.731859
4:40420708	rs278941	4	40420708	A	G	0.7179	-0.00206181	0.00206181	A	0.711688	A	0.711688	0.963923
4:38613306	rs337644	4	38613306	T	A	0.2037	-0.0018	0.0018	A	0.777483	T	0.222517	0.990675
4:23813109	rs7667050	4	23813109	C	T	0.5308	-0.00179764	0.00179764	C	0.524724	C	0.524724	0.976182
4:23736523	rs16874052	4	23736523	A	G	0.9514	-0.00401478	0.00401478	G	0.0478136	A	0.952186	0.981832
4:10090930	rs3775932	4	10090930	A	C	0.4965	-0.002	0.002	A	0.506743	A	0.506743	0.990407
4:5785442	rs1383180	4	5785442	A	G	0.3618	-0.0015	0.0015	A	0.3868	A	0.3868	1
4:3449781	rs75501914	4	3449781	G	A	0.9344	-0.0033	0.0033	A	0.0645689	G	0.935431	0.856007
4:1010782	rs56034896	4	1010782	T	C	0.4651	-0.0017	0.0017	T	0.461177	T	0.461177	0.991777
5:176813404	rs3812036	5	176813404	T	C	0.252	-0.00702916	0.00702916	T	0.246424	T	0.246424	0.945145
5:176790807	rs116402366	5	176790807	G	A	0.9725	-0.00639367	0.00639367	A	0.0245198	G	0.97548	0.868263
5:176756088	rs113638576	5	176756088	T	C	0.1402	-0.00236039	0.00236039	T	0.144258	T	0.144258	0.92863
5:148542406	rs4705067	5	148542406	C	G	0.2087	-0.0019	0.0019	G	0.78913	C	0.21087	0.997624
5:132388960	rs66827546	5	132388960	A	G	0.2626	-0.00251495	0.00251495	A	0.274009	A	0.274009	0.957757
5:131790662	rs115926813	5	131790662	A	G	0.0391	-0.00469376	0.00469376	A	0.0427054	A	0.0427054	0.980304
5:131773674	rs62385693	5	131773674	T	C	0.8057	-0.00226106	0.00226106	C	0.222109	T	0.777891	0.989798
5:130359215	rs6595989	5	130359215	C	T	0.7712	-0.00164249	0.00164249	C	0.76461	C	0.76461	1
5:126520937	rs248114	5	126520937	A	G	0.4692	-0.0017	0.0017	G	0.551083	A	0.448917	0.980376
5:97911851	rs27028	5	97911851	A	G	0.3657	-0.0017	0.0017	G	0.598284	A	0.401716	0.999326
5:90609009	rs7727632	5	90609009	T	C	0.1044	-0.0025	0.0025	C	0.8868	T	0.1132	0.970631
5:78322650	rs3797537	5	78322650	G	A	0.2866	-0.0021	0.0021	G	0.312423	G	0.312423	0.989866
5:76847499	rs6453319	5	76847499	C	A	0.5499	-0.0013	0.0013	C	0.544136	C	0.544136	0.897253
5:68739202	rs1183278	5	68739202	C	T	0.4493	-0.00185155	0.00185155	C	0.479362	C	0.479362	0.950495
5:68043894	rs78660602	5	68043894	A	G	0.9066	-0.0046274	0.0046274	G	0.0805067	A	0.919493	0.934876
5:68029078	rs35239	5	68029078	A	C	0.2046	-0.001662	0.001662	C	0.777687	A	0.222313	0.932297
5:67741508	rs17256228	5	67741508	T	C	0.1084	-0.00540056	0.00540056	T	0.103392	T	0.103392	0.920082
5:67691880	rs7707989	5	67691880	G	A	0.2013	-0.00194982	0.00194982	A	0.799142	G	0.200858	0.968681
5:53298716	rs79760705	5	53298716	G	T	0.8885	-0.00607603	0.00607603	T	0.108296	G	0.891704	0.990933
5:53285762	rs114118094	5	53285762	T	A	0.0767	-0.00426302	0.00426302	T	0.0751941	T	0.0751941	0.926795
5:53016006	rs149654576	5	53016006	G	T	0.167	-0.00253239	0.00253239	G	0.752554	G	0.752554	0.981544
5:44812566	rs11746506	5	44812566	C	T	0.6218	-0.0018	0.0018	T	0.383122	C	0.616878	0.989256
5:39603834	rs1501709	5	39603834	G	T	0.7537	-0.00210221	0.00210221	T	0.269922	G	0.730078	0.992421
5:39436079	rs10077761	5	39436079	G	A	0.7701	-0.00270588	0.00270588	A	0.232121	G	0.767879	0.954401
5:39426307	rs13179493	5	39426307	C	T	0.2914	-0.00189834	0.00189834	C	0.290356	C	0.290356	0.853414
5:39401384	rs35969577	5	39401384	T	G	0.4162	-0.00200472	0.00200472	T	0.414385	T	0.414385	0.919296
5:34740546	rs10035600	5	34740546	T	C	0.161	-0.00222929	0.00222929	T	0.154271	T	0.154271	0.98496
5:34504277	rs13157326	5	34504277	A	G	0.4722	-0.0024151	0.0024151	A	0.500204	A	0.500204	0.999632
5:16887383	rs2625166	5	16887383	C	T	0.1879	-0.0016	0.0016	T	0.42215	C	0.57785	1
5:1194030	rs11747993	5	1194030	A	G	0.2516	-0.00202022	0.00202022	A	0.249081	A	0.249081	0.912182
5:699046	rs434215	5	699046	A	G	0.2816	-0.00427578	0.00427578	G	0.735799	A	0.264201	0.680887
5:497624	rs17563161	5	497624	A	G	0.2644	-0.00272616	0.00272616	A	0.256641	A	0.256641	0.981528
6:161168387	rs118180095	6	161168387	G	A	0.0083	-0.0106953	0.0106953	G	0.00469963	G	0.00469963	0.696222
6:161097278	rs12523781	6	161097278	G	C	0.1422	-0.00350038	0.00350038	G	0.00102166	G	0.00102166	0.856359
6:161097278	rs12523781	6	161097278	G	C	0.1422	-0.00350038	0.00350038	G	0.151001	G	0.151001	0.856359
6:161097278	rs12523781	6	161097278	G	C	0.1422	-0.00350038	0.00350038	G	0.00102166	G	0.00102166	0.856359
6:161097278	rs12523781	6	161097278	G	C	0.1422	-0.00350038	0.00350038	G	0.151001	G	0.151001	0.856359
6:161030735	rs141805598	6	161030735	C	T	0.9928	-0.0116723	0.0116723	T	0.00347364	C	0.996526	0.665715
6:160906086	rs3123629	6	160906086	G	A	0.6994	-0.00191117	0.00191117	A	0.291377	G	0.708623	1
6:160674557	rs316010	6	160674557	T	C	0.8934	-0.00519399	0.00519399	T	0.89906	T	0.89906	0.995067
6:160668389	rs2279463	6	160668389	G	A	0.1363	-0.00132466	0.00132466	G	0.12219	G	0.12219	1
6:160635258	rs2619264	6	160635258	G	A	0.228	-0.00164438	0.00164438	A	0.782795	G	0.217205	0.946085
6:160567928	rs3798167	6	160567928	T	G	0.205	-0.00443876	0.00443876	T	0.208214	T	0.208214	0.978934
6:160543123	rs1867351	6	160543123	C	T	0.2055	-0.00367567	0.00367567	C	0.214957	C	0.214957	0.978921
6:160397200	rs9347368	6	160397200	G	T	0.9144	-0.0032739	0.0032739	T	0.0854107	G	0.914589	0.977986
6:154986664	rs9397738	6	154986664	G	A	0.1412	-0.00313627	0.00313627	A	0.843277	G	0.156723	1
6:154858360	rs62432758	6	154858360	T	C	0.7809	-0.00246757	0.00246757	C	0.222926	T	0.777074	1
6:136098500	rs9376148	6	136098500	C	A	0.3526	-0.0015	0.0015	C	0.363098	C	0.363098	0.990867
6:134214525	rs12190287	6	134214525	G	C	0.3769	-0.00207824	0.00207824	G	0.363506	G	0.363506	0.915875
6:133924856	rs2636596	6	133924856	C	T	0.7694	-0.00176282	0.00176282	C	0.788108	C	0.788108	0.95375
6:133797208	rs9373056	6	133797208	C	T	0.68	-0.0029329	0.0029329	T	0.319779	C	0.680221	0.996641
6:131871605	rs2608916	6	131871605	G	T	0.223	-0.0028	0.0028	G	0.212096	G	0.212096	0.986167
6:131152851	rs2281490	6	131152851	G	A	0.7038	-0.0016	0.0016	A	0.273192	G	0.726808	0.996161
6:130374461	rs7740107	6	130374461	T	A	0.262	-0.0029	0.0029	A	0.735595	T	0.264405	1
6:126258892	rs10447437	6	126258892	A	G	0.544	-0.0016	0.0016	G	0.471802	A	0.528198	0.949476
6:108974746	rs4946932	6	108974746	C	A	0.6978	-0.0028	0.0028	C	0.691868	C	0.691868	0.994573
6:107172979	rs7766720	6	107172979	C	T	0.0795	-0.0023	0.0023	C	0.0800981	C	0.0800981	0.935981
6:100894587	rs1857859	6	100894587	G	A	0.7304	-0.0015	0.0015	A	0.257867	G	0.742133	1
6:90121950	rs854922	6	90121950	A	G	0.0917	-0.00301573	0.00301573	A	0.092358	A	0.092358	0.872005
6:90118764	rs72912510	6	90118764	A	G	0.204	-0.00277853	0.00277853	A	0.210053	A	0.210053	0.967199
6:55644601	rs72868882	6	55644601	T	G	0.0653	-0.0034	0.0034	T	0.0435227	T	0.0435227	0.91868
6:52630153	rs6458868	6	52630153	T	C	0.6471	-0.002	0.002	T	0.641193	T	0.641193	0.995842
6:51735786	rs10456652	6	51735786	T	G	0.7962	-0.00165796	0.00165796	G	0.184716	T	0.815284	0.9141
6:51497503	rs76572975	6	51497503	C	A	0.9764	-0.00609196	0.00609196	A	0.0228852	C	0.977115	0.81649
6:51492862	rs12212034	6	51492862	T	C	0.3538	-0.0020427	0.0020427	T	0.347568	T	0.347568	0.997424
6:50847242	rs4141608	6	50847242	C	T	0.4026	-0.00176803	0.00176803	T	0.398038	C	0.601962	0.976036
6:44765535	rs720989	6	44765535	G	T	0.1968	-0.0021	0.0021	G	0.211279	G	0.211279	0.985134
6:44181315	rs6458374	6	44181315	T	C	0.7967	-0.00170899	0.00170899	T	0.793625	T	0.793625	0.940283
6:44030011	rs833805	6	44030011	G	A	0.8871	-0.00364763	0.00364763	G	0.894565	G	0.894565	0.713717
6:43806609	rs881858	6	43806609	A	G	0.6967	-0.00533804	0.00533804	A	0.696772	A	0.696772	0.971932
6:43408466	rs2794264	6	43408466	G	C	0.7741	-0.00193044	0.00193044	G	0.763997	G	0.763997	0.986252
6:43286886	rs77626494	6	43286886	T	C	0.102	-0.00295462	0.00295462	T	0.0970576	T	0.0970576	0.972475
6:41702979	rs11759908	6	41702979	T	C	0.4519	-0.00157729	0.00157729	T	0.439109	T	0.439109	0.929895
6:41672041	rs34357137	6	41672041	C	G	0.732	-0.0017174	0.0017174	G	0.26747	C	0.73253	0.991916
6:34535986	rs11755671	6	34535986	T	C	0.2004	-0.00166832	0.00166832	T	0.213935	T	0.213935	0.983944
6:34335091	rs9469775	6	34335091	T	C	0.2008	-0.00167857	0.00167857	T	0.224356	T	0.224356	0.989358
6:34184374	rs141130394	6	34184374	G	T	0.956	-0.00610738	0.00610738	T	0.0312628	G	0.968737	0.971549
6:33727614	rs62398943	6	33727614	C	A	0.8014	-0.00226057	0.00226057	C	0.820801	C	0.820801	0.999559
6:33239869	rs17215231	6	33239869	C	T	0.9258	-0.00272842	0.00272842	T	0.0901103	C	0.90989	0.911154
6:32154711	rs41268932	6	32154711	A	G	0.9462	-0.00446775	0.00446775	G	0.0255415	A	0.974459	1
6:31826705	rs622076	6	31826705	A	G	0.15	-0.00283847	0.00283847	A	0.135063	A	0.135063	0.997964
6:31357391	rs3997967	6	31357391	A	T	0.3684	-0.00177535	0.00177535	T	0.65897	A	0.34103	0.880974
6:31298202	rs9265546	6	31298202	A	G	0.2716	-0.0022027	0.0022027	A	0.0864324	A	0.0864324	0.608972
6:26123502	rs115740542	6	26123502	T	C	0.9278	-0.00316225	0.00316225	C	0.0365754	T	0.963425	0.957953
6:25863650	rs17271121	6	25863650	T	C	0.8816	-0.00413659	0.00413659	C	0.134246	T	0.865754	0.995414
6:24238211	rs12197705	6	24238211	C	T	0.3956	-0.0019	0.0019	T	0.589702	C	0.410298	0.984158
6:20428432	rs9465741	6	20428432	C	A	0.4562	-0.0023	0.0023	A	0.529015	C	0.470985	0.941914
6:7216484	rs1413700	6	7216484	G	C	0.7669	-0.00167906	0.00167906	C	0.217613	G	0.782387	0.976292
6:7109665	rs3904600	6	7109665	G	C	0.6294	-0.0013875	0.0013875	G	0.637515	G	0.637515	0.987914
6:6909188	rs13192947	6	6909188	C	T	0.7128	-0.00185877	0.00185877	T	0.289538	C	0.710462	0.991134
6:2503335	rs1772976	6	2503335	C	T	0.4817	-0.0017	0.0017	T	0.513486	C	0.486514	0.986847
7:156399953	rs2530742	7	156399953	G	T	0.7883	-0.00232581	0.00232581	G	0.780343	G	0.780343	0.991321
7:156258179	rs2365286	7	156258179	A	G	0.7429	-0.00254102	0.00254102	A	0.738455	A	0.738455	0.989003
7:156090770	rs10252184	7	156090770	A	T	0.8865	-0.00264672	0.00264672	T	0.115039	A	0.884961	0.992662
7:155670175	rs111239279	7	155670175	T	C	0.9815	-0.0067388	0.0067388	C	0.00715161	T	0.992848	0.777847
7:155665959	rs12671694	7	155665959	C	T	0.4674	-0.00147661	0.00147661	C	0.46036	C	0.46036	0.915012
7:155662386	rs28691751	7	155662386	A	C	0.1209	-0.00227675	0.00227675	A	0.111157	A	0.111157	0.892871
7:155619498	rs288766	7	155619498	T	A	0.6489	-0.00174159	0.00174159	T	0.659583	T	0.659583	0.941987
7:155605071	rs9333592	7	155605071	C	T	0.9221	-0.00408113	0.00408113	T	0.0731508	C	0.926849	0.868351
7:151415041	rs10224002	7	151415041	G	A	0.2848	-0.0077	0.0077	G	0.300163	G	0.300163	1
7:150798980	rs749319	7	150798980	A	G	0.2942	-0.00170288	0.00170288	A	0.29526	A	0.29526	0.918817
7:150690176	rs3918226	7	150690176	T	C	0.0825	-0.00305575	0.00305575	T	0.0798937	T	0.0798937	0.902122
7:150534508	rs4725958	7	150534508	C	A	0.791	-0.00180743	0.00180743	C	0.812423	C	0.812423	0.991466
7:129663496	rs11556924	7	129663496	C	T	0.6198	-0.00188837	0.00188837	T	0.387413	C	0.612587	1
7:129549800	rs75094798	7	129549800	T	C	0.9065	-0.00369137	0.00369137	C	0	T	1	1
7:129549800	rs75094798	7	129549800	T	C	0.9065	-0.00369137	0.00369137	C	0.0852064	T	0.914794	1
7:129549800	rs75094798	7	129549800	T	C	0.9065	-0.00369137	0.00369137	C	0.0852064	T	0.914794	1
7:129549800	rs75094798	7	129549800	T	C	0.9065	-0.00369137	0.00369137	C	0	T	1	1
7:128740355	rs13227214	7	128740355	C	G	0.4561	-0.00207599	0.00207599	G	0.555987	C	0.444013	0.985629
7:128576086	rs3757387	7	128576086	C	T	0.4523	-0.00207599	0.00207599	C	0.409481	C	0.409481	0.995241
7:127495797	rs7458839	7	127495797	C	T	0.7069	-0.0023	0.0023	T	0.26747	C	0.73253	0.989243
7:113362799	rs13245051	7	113362799	A	G	0.4457	-0.0019	0.0019	G	0.558235	A	0.441765	0.949204
7:101902605	rs59860440	7	101902605	C	T	0.67	-0.0022	0.0022	T	0.329587	C	0.670413	0.986186
7:77521947	rs2960455	7	77521947	G	A	0.2852	-0.0043	0.0043	G	0.265427	G	0.265427	0.980314
7:75611756	rs3815455	7	75611756	C	T	0.7053	-0.0026	0.0026	T	0.27687	C	0.72313	0.984167
7:65609817	rs35072105	7	65609817	A	G	0.5391	-0.002	0.002	G	0.44953	A	0.55047	0.981883
7:56139179	rs12669623	7	56139179	C	G	0.6993	-0.0018	0.0018	C	0.692685	C	0.692685	0.990098
7:50751250	rs148635648	7	50751250	G	A	0.0995	-0.004	0.004	G	0.0694728	G	0.0694728	0.998061
7:46753684	rs700753	7	46753684	G	C	0.6565	-0.0034	0.0034	G	0.65897	G	0.65897	0.999957
7:45256687	rs1294866	7	45256687	T	C	0.1981	-0.0017	0.0017	T	0.203515	T	0.203515	0.993209
7:41065621	rs17772212	7	41065621	A	G	0.0242	-0.0058	0.0058	A	0.0183899	A	0.0183899	0.981259
7:33138472	rs3915352	7	33138472	C	T	0.2024	-0.00201944	0.00201944	T	0.758888	C	0.241112	0.966617
7:32919927	rs3750082	7	32919927	T	A	0.659	-0.00178484	0.00178484	A	0.306089	T	0.693911	0.993992
7:27221227	rs67971665	7	27221227	C	T	0.0209	-0.0064	0.0064	T	0.0241112	C	0.975889	0.909791
7:26579648	rs3757657	7	26579648	A	G	0.3995	-0.0017	0.0017	A	0.402738	A	0.402738	0.989806
7:25791205	rs17152558	7	25791205	A	G	0.2612	-0.0024	0.0024	A	0.297098	A	0.297098	0.989409
7:17458747	rs58221005	7	17458747	A	G	0.195	-0.00176731	0.00176731	A	0.180221	A	0.180221	0.971054
7:17287269	rs6968865	7	17287269	A	T	0.3711	-0.00223387	0.00223387	T	0.615856	A	0.384144	0.999272
7:2526135	rs34690742	7	2526135	T	A	0.6472	-0.0016	0.0016	A	0.372906	T	0.627094	0.97775
7:1286192	rs13230509	7	1286192	C	G	0.6906	-0.00645739	0.00645739	C	0.695341	C	0.695341	0.962005
7:1266531	rs34520461	7	1266531	A	G	0.2546	-0.00218356	0.00218356	A	0.266449	A	0.266449	0.881161
8:145018354	rs11786896	8	145018354	T	C	0.0493	-0.00553917	0.00553917	T	0.0457703	T	0.0457703	0.79843
8:144905947	rs6985555	8	144905947	C	T	0.7143	-0.0018045	0.0018045	T	0.294647	C	0.705353	1
8:142222445	rs3739238	8	142222445	T	C	0.4096	-0.0014	0.0014	C	0.543523	T	0.456477	1
8:135637337	rs12680655	8	135637337	C	G	0.6032	-0.0015	0.0015	G	0.393339	C	0.606661	0.98839
8:134332960	rs10283362	8	134332960	C	T	0.8419	-0.0021	0.0021	T	0.173886	C	0.826114	0.996038
8:129918389	rs1519844	8	129918389	G	C	0.3887	-0.0018	0.0018	G	0.40662	G	0.40662	0.989479
8:126500031	rs28601761	8	126500031	G	C	0.4243	-0.0031	0.0031	G	0.441357	G	0.441357	0.983619
8:121003684	rs2139437	8	121003684	C	T	0.2194	-0.00201542	0.00201542	T	0.788108	C	0.211892	0.98009
8:120886486	rs79346194	8	120886486	A	G	0.6921	-0.00211469	0.00211469	G	0.337352	A	0.662648	0.99335
8:110107825	rs12544197	8	110107825	A	G	0.491	-0.0016	0.0016	A	0.475889	A	0.475889	0.929431
8:102665872	rs10093614	8	102665872	A	G	0.3896	-0.0018	0.0018	A	0.385983	A	0.385983	0.990305
8:95955292	rs4735334	8	95955292	A	G	0.6982	-0.0017	0.0017	A	0.683081	A	0.683081	0.994722
8:87332552	rs2976178	8	87332552	C	G	0.756	-0.0028	0.0028	G	0.248672	C	0.751328	0.992779
8:86396656	rs10111039	8	86396656	G	A	0.4048	-0.0016	0.0016	A	0.62546	G	0.37454	0.978028
8:76483239	rs1913641	8	76483239	T	G	0.4798	-0.0021	0.0021	G	0.507765	T	0.492235	0.998439
8:66692011	rs11557049	8	66692011	T	C	0.0645	-0.0044	0.0044	T	0.0580302	T	0.0580302	0.764376
8:61369006	rs7829407	8	61369006	A	G	0.1352	-0.0019	0.0019	A	0.145076	A	0.145076	0.990696
8:32399290	rs6468118	8	32399290	C	G	0.3878	-0.0019	0.0019	G	0.617695	C	0.382305	0.969236
8:30429227	rs73245338	8	30429227	G	T	0.9355	-0.0034	0.0034	T	0.0541479	G	0.945852	0.920025
8:23785270	rs73214856	8	23785270	G	T	0.7372	-0.00202445	0.00202445	T	0.248263	G	0.751737	0.951407
8:23735047	rs4871905	8	23735047	C	G	0.4165	-0.00303501	0.00303501	C	0.419902	C	0.419902	0.991567
8:22477807	rs1545837	8	22477807	T	C	0.6388	-0.0021	0.0021	C	0.389048	T	0.610952	0.989828
8:17327150	rs2720502	8	17327150	T	G	0.2649	-0.0015	0.0015	T	0.263997	T	0.263997	0.99606
8:9173358	rs7012814	8	9173358	G	A	0.5278	-0.00248208	0.00248208	A	0.457703	G	0.542297	0.954821
8:8548948	rs12549686	8	8548948	C	T	0.761	-0.00213388	0.00213388	T	0.227421	C	0.772579	0.964162
8:6374773	rs2515432	8	6374773	T	C	0.4995	-0.0015	0.0015	C	0.520842	T	0.479158	1
9:140149113	9:140149113_G_A	9	140149113	G	A	0.2722	-0.00164478	0.00164478	A	0.746424	G	0.253576	0.651533
9:140085182	9:140085182_A_G	9	140085182	G	A	0.272	-0.002073	0.002073	G	0.297098	G	0.297098	0.908596
9:139102317	rs61482805	9	139102317	C	G	0.6711	-0.0021	0.0021	G	0.294442	C	0.705558	0.960586
9:136928644	rs10993907	9	136928644	C	T	0.3349	-0.0015	0.0015	C	0.367593	C	0.367593	0.945827
9:136146597	rs550057	9	136146597	C	T	0.7428	-0.0025	0.0025	T	0.27687	C	0.72313	1
9:133504909	rs11791149	9	133504909	C	T	0.1803	-0.0023	0.0023	C	0.170617	C	0.170617	0.9923
9:130622946	rs4837197	9	130622946	T	C	0.1756	-0.002	0.002	C	0.830813	T	0.169187	0.798019
9:119333569	rs59299461	9	119333569	C	G	0.8521	-0.00229922	0.00229922	G	0.000817327	C	0.999183	0.99466
9:119333569	rs59299461	9	119333569	C	G	0.8521	-0.00229922	0.00229922	G	0.000817327	C	0.999183	0.99466
9:119333569	rs59299461	9	119333569	C	G	0.8521	-0.00229922	0.00229922	G	0	C	1	0.99466
9:119333569	rs59299461	9	119333569	C	G	0.8521	-0.00229922	0.00229922	G	0.000817327	C	0.999183	0.99466
9:119333569	rs59299461	9	119333569	C	G	0.8521	-0.00229922	0.00229922	G	0.148141	C	0.851859	0.99466
9:119333569	rs59299461	9	119333569	C	G	0.8521	-0.00229922	0.00229922	G	0	C	1	0.99466
9:119333569	rs59299461	9	119333569	C	G	0.8521	-0.00229922	0.00229922	G	0.148141	C	0.851859	0.99466
9:119333569	rs59299461	9	119333569	C	G	0.8521	-0.00229922	0.00229922	G	0	C	1	0.99466
9:119333569	rs59299461	9	119333569	C	G	0.8521	-0.00229922	0.00229922	G	0.148141	C	0.851859	0.99466
9:119266695	rs4836732	9	119266695	C	T	0.4714	-0.00245116	0.00245116	T	0.521455	C	0.478545	0.972034
9:112203397	rs10816810	9	112203397	A	G	0.343	-0.0017	0.0017	A	0.352881	A	0.352881	0.999199
9:103348634	rs2780956	9	103348634	A	G	0.4132	-0.0014	0.0014	A	0.43257	A	0.43257	0.992419
9:95886051	rs3793662	9	95886051	C	T	0.1925	-0.0021	0.0021	T	0.802002	C	0.197998	0.92411
9:92285323	rs61311941	9	92285323	A	G	0.9222	-0.0029	0.0029	G	0.0829587	A	0.917041	0.851255
9:71434707	rs4744712	9	71434707	A	C	0.399	-0.00339762	0.00339762	C	0.600531	A	0.399469	1
9:71401142	rs7864097	9	71401142	C	T	0.7119	-0.00208676	0.00208676	T	0.262771	C	0.737229	0.708468
9:71179545	rs869950	9	71179545	A	T	0.7981	-0.00283929	0.00283929	T	0.182264	A	0.817736	0.692683
9:71173293	rs75851090	9	71173293	C	T	0.9708	-0.00436475	0.00436475	T	0.0212505	C	0.97875	0.759194
9:33893073	rs7019647	9	33893073	G	A	0.2653	-0.00212162	0.00212162	G	0.280139	G	0.280139	0.980215
9:33169034	rs13287724	9	33169034	A	T	0.8921	-0.00272989	0.00272989	T	0.103801	A	0.896199	0.935278
10:131278410	rs1711667	10	131278410	T	G	0.581	-0.0018	0.0018	T	0.580302	T	0.580302	0.966875
10:126456997	rs10430743	10	126456997	G	T	0.5722	-0.0027	0.0027	G	0.580507	G	0.580507	0.982442
10:124149352	rs7088058	10	124149352	C	T	0.5976	-0.0015	0.0015	T	0.393339	C	0.606661	0.99108
10:120248713	rs2095567	10	120248713	C	T	0.2456	-0.0018	0.0018	T	0.748672	C	0.251328	0.98
10:116732726	rs6585310	10	116732726	A	G	0.412	-0.0013	0.0013	A	0.390069	A	0.390069	0.989735
10:111951047	rs72830431	10	111951047	A	G	0.0668	-0.0029	0.0029	A	0.0709031	A	0.0709031	0.985556
10:104573017	rs284859	10	104573017	G	T	0.818	-0.00272288	0.00272288	T	0.175521	G	0.824479	0.980202
10:104166466	rs3781291	10	104166466	T	G	0.702	-0.00165388	0.00165388	G	0.312015	T	0.687985	0.930551
10:97278123	rs943347	10	97278123	C	T	0.1967	-0.0024	0.0024	C	0.18349	C	0.18349	1
10:94839642	rs2068888	10	94839642	A	G	0.4504	-0.00309739	0.00309739	A	0.462607	A	0.462607	1
10:93761424	rs10882015	10	93761424	A	T	0.6267	-0.00199596	0.00199596	T	0.3868	A	0.6132	0.985096
10:90232512	rs2185786	10	90232512	T	C	0.6031	-0.0017	0.0017	C	0.393543	T	0.606457	0.950513
10:88935498	rs3127702	10	88935498	C	T	0.8492	-0.0021	0.0021	C	0.861667	C	0.861667	0.942139
10:82195949	rs7096715	10	82195949	T	C	0.4217	-0.0019	0.0019	C	0.581528	T	0.418472	0.988173
10:75867633	rs1874150	10	75867633	T	C	0.2701	-0.00213922	0.00213922	C	0.752554	T	0.247446	0.97476
10:75483592	rs3849968	10	75483592	C	A	0.2406	-0.00188407	0.00188407	C	0.742338	C	0.742338	0.982058
10:70329904	rs61869325	10	70329904	T	C	0.1326	-0.00255104	0.00255104	T	0.135063	T	0.135063	0.956313
10:69960430	rs7084764	10	69960430	G	A	0.5025	-0.00252941	0.00252941	A	0.487331	G	0.512669	0.999125
10:63785089	rs10821944	10	63785089	G	T	0.2702	-0.0018	0.0018	T	0.706784	G	0.293216	1
10:52645424	rs10994860	10	52645424	C	T	0.8156	-0.0044	0.0044	T	0.175521	C	0.824479	0.936149
10:51779747	rs4935050	10	51779747	T	G	0.5567	-0.0018	0.0018	G	0.435431	T	0.564569	0.646872
10:50957514	rs1258179	10	50957514	A	G	0.4901	-0.0021	0.0021	A	0.462199	A	0.462199	0.984717
10:35149075	rs12781024	10	35149075	T	A	0.4922	-0.0017	0.0017	T	0.464446	T	0.464446	0.983641
10:29781798	rs6481598	10	29781798	G	C	0.2153	-0.0021	0.0021	G	0.206375	G	0.206375	0.931438
10:899071	rs80282103	10	899071	T	A	0.0819	-0.0083	0.0083	T	0.085615	T	0.085615	0.955752
11:128349430	rs12575164	11	128349430	T	C	0.775	-0.002	0.002	C	0.20474	T	0.79526	0.986928
11:122598602	rs1945397	11	122598602	G	A	0.4333	-0.0015	0.0015	G	0.428075	G	0.428075	0.970455
11:121658512	rs952151	11	121658512	A	G	0.2341	-0.0023	0.0023	G	0.75235	A	0.24765	0.993013
11:118966780	rs2509851	11	118966780	C	A	0.3703	-0.0016941	0.0016941	C	0.387209	C	0.387209	0.963918
11:118789952	rs11217090	11	118789952	C	T	0.1083	-0.00279005	0.00279005	T	0.106661	C	0.893339	0.953943
11:114032484	rs665731	11	114032484	T	C	0.1851	-0.0022	0.0022	T	0.177769	T	0.177769	0.952963
11:111223111	rs1042752	11	111223111	G	A	0.462	-0.0018	0.0018	G	0.452595	G	0.452595	0.984669
11:78037936	rs4945268	11	78037936	T	C	0.84	-0.0024	0.0024	C	0.168369	T	0.831631	0.9723
11:75470813	rs2008476	11	75470813	T	C	0.0969	-0.0025	0.0025	T	0.107683	T	0.107683	0.986352
11:70007770	rs2186797	11	70007770	C	T	0.0642	-0.0031	0.0031	C	0.0580302	C	0.0580302	0.852555
11:69188078	rs61882187	11	69188078	T	C	0.6986	-0.00190252	0.00190252	C	0.298324	T	0.701676	0.90939
11:68910223	rs7126281	11	68910223	C	G	0.7104	-0.00211969	0.00211969	G	0.284839	C	0.715161	0.98975
11:65555458	rs4930319	11	65555458	C	G	0.3516	-0.00330952	0.00330952	C	0.372701	C	0.372701	0.990119
11:65143892	rs34400381	11	65143892	G	A	0.9614	-0.00737962	0.00737962	A	0.0320801	G	0.96792	1
11:57499655	rs7117020	11	57499655	T	G	0.5545	-0.0019	0.0019	G	0.435635	T	0.564365	0.997484
11:55343517	rs7105587	11	55343517	A	G	0.1716	-0.002	0.002	A	0.161422	A	0.161422	0.996435
11:51515460	rs11246606	11	51515460	T	C	0.1691	-0.002	0.002	T	0.160196	T	0.160196	0.970729
11:47454551	rs4434960	11	47454551	T	A	0.3847	-0.0022	0.0022	T	0.394156	T	0.394156	0.997219
11:32956492	rs62618693	11	32956492	C	T	0.9559	-0.0038	0.0038	T	0.041888	C	0.958112	1
11:30760335	rs3925584	11	30760335	T	C	0.5476	-0.00618786	0.00618786	C	0.458316	T	0.541684	1
11:30754837	rs55733296	11	30754837	A	G	0.0399	-0.0144095	0.0144095	A	0.0286065	A	0.0286065	1
11:17025712	rs4757483	11	17025712	A	G	0.6348	-0.0015	0.0015	A	0.627299	A	0.627299	0.994713
11:15879946	rs55842281	11	15879946	A	G	0.3576	-0.0023	0.0023	G	0.653658	A	0.346342	0.959488
11:9909127	rs75248620	11	9909127	G	A	0.9181	-0.00395926	0.00395926	A	0.0700858	G	0.929914	0.944569
11:9734173	rs61878123	11	9734173	G	A	0.7363	-0.00173256	0.00173256	A	0.250511	G	0.749489	0.913866
11:8040323	rs61327861	11	8040323	A	G	0.1331	-0.0029	0.0029	A	0.130364	A	0.130364	0.937299
11:5575976	rs434320	11	5575976	C	T	0.7412	-0.0029	0.0029	T	0.268492	C	0.731508	0.987092
11:2949861	rs1056819	11	2949861	T	C	0.1904	-0.00202273	0.00202273	T	0.179403	T	0.179403	0.914817
11:2810731	rs2237886	11	2810731	C	T	0.8932	-0.00245478	0.00245478	T	0.100123	C	0.899877	1
11:2794902	rs233436	11	2794902	G	C	0.1851	-0.00354265	0.00354265	G	0.191868	G	0.191868	0.972778
11:2178330	rs11564722	11	2178330	C	T	0.7594	-0.00198854	0.00198854	T	0.264405	C	0.735595	0.9144
11:2167850	rs17885785	11	2167850	T	C	0.2029	-0.00207885	0.00207885	T	0.203515	T	0.203515	1
11:2150444	rs2585	11	2150444	C	T	0.3211	-0.00176856	0.00176856	C	0.701676	C	0.701676	0.992525
11:408174	rs117739035	11	408174	T	G	0.0376	-0.0052	0.0052	T	0.0245198	T	0.0245198	1
12:124478566	rs7135314	12	124478566	A	T	0.6677	-0.0018	0.0018	T	0.353494	A	0.646506	0.99795
12:121416864	rs1800574	12	121416864	T	C	0.03	-0.0063	0.0063	T	0.0331018	T	0.0331018	0.891856
12:115759264	rs11613538	12	115759264	T	G	0.783	-0.0018	0.0018	G	0.235799	T	0.764201	0.976904
12:111884608	rs3184504	12	111884608	T	C	0.4769	-0.0015	0.0015	C	0.493257	T	0.506743	1
12:93962959	rs2053196	12	93962959	C	T	0.2124	-0.0018	0.0018	C	0.216183	C	0.216183	0.966492
12:82254809	rs10862375	12	82254809	C	G	0.2762	-0.0019	0.0019	C	0.283204	C	0.283204	0.992861
12:78811781	rs11109717	12	78811781	T	C	0.6973	-0.0017	0.0017	C	0.286269	T	0.713731	0.978292
12:76271183	rs1275609	12	76271183	G	A	0.6793	-0.0016	0.0016	A	0.303637	G	0.696363	0.971359
12:67726936	rs1184743	12	67726936	A	T	0.3519	-0.0014	0.0014	T	0.638946	A	0.361054	0.965484
12:65965572	rs4257020	12	65965572	T	C	0.7263	-0.0018	0.0018	T	0.781978	T	0.781978	0.884023
12:57826982	rs73119306	12	57826982	A	G	0.7547	-0.00313122	0.00313122	G	0.230691	A	0.769309	0.998707
12:57116249	rs3782232	12	57116249	G	A	0.9289	-0.00277462	0.00277462	A	0.0711075	G	0.928893	0.954243
12:56860073	rs7298123	12	56860073	C	T	0.1998	-0.00184083	0.00184083	T	0.788721	C	0.211279	0.979846
12:54040410	rs11170630	12	54040410	C	G	0.8432	-0.00269242	0.00269242	G	0.154475	C	0.845525	0.996645
12:53363398	rs2682325	12	53363398	A	G	0.3895	-0.00168448	0.00168448	A	0.390274	A	0.390274	0.992833
12:52314388	rs2277383	12	52314388	G	T	0.1117	-0.0027	0.0027	G	0.111157	G	0.111157	0.969644
12:51209838	rs7966357	12	51209838	G	C	0.3487	-0.00185383	0.00185383	G	0.312628	G	0.312628	0.988168
12:50267335	rs836968	12	50267335	C	T	0.7249	-0.0016484	0.0016484	T	0.274418	C	0.725582	0.971657
12:48740855	rs2634675	12	48740855	G	A	0.5478	-0.0024	0.0024	G	0.565795	G	0.565795	0.972206
12:20368269	rs60691990	12	20368269	T	C	0.6633	-0.0016	0.0016	C	0.290151	T	0.709849	0.964818
12:15321921	rs10846156	12	15321921	T	G	0.8037	-0.004	0.004	G	0.185125	T	0.814875	0.991013
12:12210001	rs11616030	12	12210001	A	C	0.9119	-0.004	0.004	C	0.0852064	A	0.914794	0.955016
12:4591100	rs11063193	12	4591100	C	T	0.1217	-0.0025	0.0025	C	0.101144	C	0.101144	0.987468
12:3387697	rs16930370	12	3387697	C	T	0.1764	-0.00114137	0.00114137	C	0.186146	C	0.186146	0.97014
12:3364536	rs73047065	12	3364536	T	G	0.0628	-0.00395341	0.00395341	T	0.0576216	T	0.0576216	0.922691
12:3350791	rs116646608	12	3350791	A	G	0.0891	-0.00354077	0.00354077	A	0.104005	A	0.104005	0.943553
12:3327324	rs12426678	12	3327324	G	A	0.6803	-0.00167896	0.00167896	A	0.29526	G	0.70474	1
12:3217586	rs34868434	12	3217586	G	T	0.202	-0.00195011	0.00195011	G	0.201471	G	0.201471	0.909234
12:422780	rs75835529	12	422780	G	A	0.0436	-0.00402338	0.00402338	G	0.0353494	G	0.0353494	0.731853
12:348785	rs11062102	12	348785	C	T	0.6603	-0.00376694	0.00376694	C	0.641398	C	0.641398	0.983329
13:111018009	rs9521720	13	111018009	C	G	0.4005	-0.00214149	0.00214149	C	0.402125	C	0.402125	0.997877
13:110878672	rs4142040	13	110878672	C	T	0.2117	-0.00165446	0.00165446	C	0.198406	C	0.198406	1
13:96068204	rs7326821	13	96068204	G	A	0.1736	-0.0023	0.0023	G	0.145484	G	0.145484	0.974009
13:74726097	rs7334967	13	74726097	C	T	0.1896	-0.002	0.002	C	0.17593	C	0.17593	0.967946
13:74108587	rs1028883	13	74108587	G	T	0.5664	-0.0019865	0.0019865	G	0.573559	G	0.573559	0.970747
13:73716626	rs4242949	13	73716626	G	A	0.1933	-0.0019865	0.0019865	A	0.806906	G	0.193094	0.997694
13:72371757	rs303938	13	72371757	T	G	0.5975	-0.0027	0.0027	G	0.385166	T	0.614834	0.988925
13:51160744	rs3118919	13	51160744	G	A	0.7906	-0.0026091	0.0026091	A	0.193502	G	0.806498	1
13:50655989	rs41284816	13	50655989	T	G	0.0225	-0.00807535	0.00807535	T	0.0292195	T	0.0292195	0.951783
13:48648079	rs7324484	13	48648079	G	A	0.3404	-0.0022	0.0022	A	0.645689	G	0.354311	1
13:42768238	rs10492436	13	42768238	C	T	0.6076	-0.002	0.002	T	0.382305	C	0.617695	0.996134
13:27749313	rs7983636	13	27749313	G	A	0.9242	-0.0032	0.0032	G	0.924193	G	0.924193	1
14:104000183	rs2756127	14	104000183	T	C	0.3703	-0.0014	0.0014	T	0.345729	T	0.345729	0.970834
14:102997017	rs11160691	14	102997017	T	G	0.3618	-0.0018	0.0018	G	0.630568	T	0.369432	0.950216
14:101056280	rs11850952	14	101056280	G	T	0.7422	-0.00167213	0.00167213	T	0.247242	G	0.752758	0.946058
14:100771483	rs12432201	14	100771483	C	T	0.3074	-0.00209537	0.00209537	C	0.325296	C	0.325296	0.964232
14:99750386	rs56261560	14	99750386	T	C	0.3466	-0.0017	0.0017	T	0.360441	T	0.360441	0.938587
14:96664898	rs11625405	14	96664898	G	A	0.2705	-0.0019	0.0019	G	0.263384	G	0.263384	0.876902
14:93713984	rs35886508	14	93713984	A	G	0.187	-0.00157811	0.00157811	A	0.187985	A	0.187985	0.945883
14:93563569	rs192226233	14	93563569	C	A	0.8081	-0.0018084	0.0018084	A	0.195137	C	0.804863	0.968049
14:93452838	rs60258091	14	93452838	A	T	0.811	-0.00166071	0.00166071	T	0.187985	A	0.812015	0.989416
14:93407486	rs12588550	14	93407486	T	C	0.6994	-0.00198055	0.00198055	T	0.674295	T	0.674295	0.959886
14:93072317	rs35629566	14	93072317	G	C	0.1756	-0.00261889	0.00261889	G	0.175112	G	0.175112	0.99311
14:88874915	rs60503594	14	88874915	T	C	0.6616	-0.0022	0.0022	C	0.32264	T	0.67736	0.991661
14:81870100	rs6574652	14	81870100	T	C	0.5501	-0.0017	0.0017	T	0.58398	T	0.58398	0.953929
14:80757474	rs180814424	14	80757474	C	T	0.9886	-0.0082	0.0082	T	0.0126686	C	0.987331	0.888521
14:74096048	rs72719670	14	74096048	T	C	0.7772	-0.0017106	0.0017106	C	0.211075	T	0.788925	0.963207
14:73884540	rs10142359	14	73884540	G	A	0.486	-0.00110064	0.00110064	G	0.494074	G	0.494074	0.991738
14:73372021	rs17122159	14	73372021	T	C	0.1866	-0.00212911	0.00212911	T	0.194115	T	0.194115	0.956715
14:68074745	rs111598706	14	68074745	A	G	0.7437	-0.0014	0.0014	G	0.247037	A	0.752963	0.977263
14:54640564	rs8012016	14	54640564	G	A	0.95	-0.00331645	0.00331645	A	0.0514916	G	0.948508	1
14:54418411	rs2071047	14	54418411	G	A	0.5906	-0.00198829	0.00198829	A	0.425215	G	0.574785	0.990017
14:50735947	rs72683923	14	50735947	T	C	0.9801	-0.0074	0.0074	C	0.0153249	T	0.984675	0.791909
14:37973353	rs7492724	14	37973353	G	A	0.2918	-0.002	0.002	A	0.712301	G	0.287699	0.976473
14:35383219	rs1741177	14	35383219	A	G	0.6916	-0.0016	0.0016	A	0.676543	A	0.676543	0.981493
14:31721103	rs10151563	14	31721103	A	G	0.6048	-0.0019	0.0019	A	0.598897	A	0.598897	0.995192
15:99276521	rs59646751	15	99276521	T	G	0.3102	-0.0023	0.0023	T	0.331426	T	0.331426	0.988309
15:85191274	rs7169629	15	85191274	G	C	0.4797	-0.002	0.002	G	0.463833	G	0.463833	0.990789
15:83464372	rs4617830	15	83464372	C	A	0.2184	-0.0024	0.0024	C	0.237638	C	0.237638	0.957535
15:81165842	rs62035088	15	81165842	G	A	0.8304	-0.0026	0.0026	A	0.172252	G	0.827748	0.957197
15:79051705	rs112238647	15	79051705	T	C	0.0635	-0.00319114	0.00319114	T	0.0559869	T	0.0559869	0.853333
15:79033534	rs12899201	15	79033534	A	G	0.7464	-0.00176465	0.00176465	A	0.749694	A	0.749694	0.988556
15:76304503	rs10851885	15	76304503	G	A	0.2486	-0.00370935	0.00370935	G	0.235799	G	0.235799	0.916036
15:76301905	rs145727191	15	76301905	A	G	0.0284	-0.00608187	0.00608187	A	0.0192072	A	0.0192072	0.710992
15:76240707	rs12905847	15	76240707	C	T	0.8873	-0.00291078	0.00291078	T	0.119943	C	0.880057	0.922833
15:76201251	rs74024019	15	76201251	A	G	0.9713	-0.00744113	0.00744113	G	0.0224765	A	0.977523	0.957212
15:75027880	rs2472297	15	75027880	C	T	0.7386	-0.00302852	0.00302852	T	0.233347	C	0.766653	0.887508
15:67485667	rs3743342	15	67485667	T	C	0.2235	-0.00165834	0.00165834	T	0.231304	T	0.231304	0.973078
15:67454378	rs79483120	15	67454378	T	G	0.9253	-0.00313853	0.00313853	G	0.0739681	T	0.926032	0.954538
15:66020908	rs7497961	15	66020908	A	G	0.7518	-0.0015	0.0015	G	0.26461	A	0.73539	0.986129
15:63580155	rs11071738	15	63580155	T	C	0.5276	-0.00184639	0.00184639	C	0.478341	T	0.521659	0.985975
15:63401345	rs2652815	15	63401345	T	C	0.1989	-0.00171628	0.00171628	C	0.789334	T	0.210666	0.991245
15:62808539	rs956006	15	62808539	C	T	0.6668	-0.0018	0.0018	T	0.341643	C	0.658357	0.909034
15:57848578	rs2922231	15	57848578	C	T	0.7962	-0.0019758	0.0019758	T	0.178177	C	0.821823	0.959475
15:57793765	rs1994887	15	57793765	A	C	0.2741	-0.00213458	0.00213458	A	0.268696	A	0.268696	0.905389
15:57775826	rs12148280	15	57775826	G	A	0.9002	-0.00255463	0.00255463	A	0.0991009	G	0.900899	0.910058
15:53969364	rs34753685	15	53969364	A	G	0.4443	-0.00222336	0.00222336	A	0.448917	A	0.448917	0.981098
15:53907948	rs17730281	15	53907948	G	A	0.7732	-0.00250225	0.00250225	A	0.214753	G	0.785247	1
15:49734634	rs12439429	15	49734634	C	T	0.4577	-0.0017	0.0017	T	0.544953	C	0.455047	0.76658
15:45695763	rs117332547	15	45695763	C	G	0.1197	-0.00322487	0.00322487	C	0.134246	C	0.134246	0.974039
15:45675440	rs1145084	15	45675440	A	G	0.3762	-0.00235682	0.00235682	A	0.380466	A	0.380466	1
15:45642587	rs68087211	15	45642587	T	C	0.1369	-0.00520413	0.00520413	T	0.132203	T	0.132203	0.972291
15:45527015	rs28877685	15	45527015	C	G	0.6883	-0.00172135	0.00172135	C	0.681038	C	0.681038	0.982214
15:41399951	rs6492982	15	41399951	T	C	0.5519	-0.0034	0.0034	T	0.555783	T	0.555783	0.962073
15:39278107	rs11856921	15	39278107	C	A	0.5703	-0.0027	0.0027	A	0.445443	C	0.554557	0.987518
16:89708680	rs164747	16	89708680	G	T	0.4316	-0.00322783	0.00322783	G	0.471598	G	0.471598	0.999805
16:89555314	rs4785569	16	89555314	T	C	0.4085	-0.00184868	0.00184868	C	0.603596	T	0.396404	0.962453
16:89338420	rs4290474	16	89338420	G	C	0.8884	-0.00308399	0.00308399	C	0.121577	G	0.878423	0.9888
16:88028533	rs7206128	16	88028533	G	C	0.646	-0.0015	0.0015	G	0.630977	G	0.630977	0.98949
16:84776178	rs7199123	16	84776178	T	A	0.2999	-0.0016	0.0016	T	0.300163	T	0.300163	0.99155
16:84270476	rs11646443	16	84270476	G	A	0.6565	-0.0016	0.0016	A	0.347364	G	0.652636	1
16:79942318	rs28623477	16	79942318	A	G	0.8521	-0.00279508	0.00279508	G	0.168165	A	0.831835	0.984087
16:79712655	rs11644836	16	79712655	C	G	0.322	-0.0016902	0.0016902	C	0.332652	C	0.332652	0.985691
16:73024276	rs1858800	16	73024276	C	T	0.6526	-0.0024	0.0024	T	0.362689	C	0.637311	1
16:71726975	rs12923644	16	71726975	C	T	0.5243	-0.0019	0.0019	T	0.502043	C	0.497957	0.990431
16:69763280	rs113441031	16	69763280	T	C	0.1651	-0.003	0.003	T	0.144054	T	0.144054	0.985309
16:68312864	rs9925773	16	68312864	A	G	0.2721	-0.0028	0.0028	G	0.722109	A	0.277891	0.989059
16:53191470	rs12597487	16	53191470	C	T	0.2933	-0.0028	0.0028	C	0.306089	C	0.306089	0.981543
16:51762851	rs74018942	16	51762851	T	C	0.1707	-0.00249634	0.00249634	T	0.181242	T	0.181242	0.973584
16:51735746	rs9932625	16	51735746	A	G	0.2295	-0.00360172	0.00360172	A	0.219657	A	0.219657	0.982808
16:51172677	rs11645288	16	51172677	A	G	0.2013	-0.00235975	0.00235975	A	0.218022	A	0.218022	1
16:30103160	rs3809627	16	30103160	C	A	0.5894	-0.0015	0.0015	A	0.437474	C	0.562526	0.915619
16:28857645	rs7187776	16	28857645	A	G	0.5938	-0.0016	0.0016	G	0.41275	A	0.58725	0.9996
16:21089905	rs66487676	16	21089905	T	G	0.4307	-0.00169961	0.00169961	T	0.425623	T	0.425623	0.989885
16:20392332	rs77924615	16	20392332	G	A	0.8016	-0.00474416	0.00474416	A	0.185533	G	0.814467	0.898494
16:20390734	rs112709995	16	20390734	T	C	0.1045	-0.0027342	0.0027342	T	0.0950143	T	0.0950143	0.982341
16:20361441	rs34882080	16	20361441	A	G	0.8142	-0.00336591	0.00336591	G	0.161218	A	0.838782	1
16:16127916	rs193538	16	16127916	T	G	0.699	-0.0015	0.0015	T	0.693911	T	0.693911	0.99002
16:3747042	rs1635404	16	3747042	T	G	0.6973	-0.00178782	0.00178782	T	0.68492	T	0.68492	0.976752
16:3586230	rs9790	16	3586230	T	C	0.1986	-0.00190916	0.00190916	T	0.196976	T	0.196976	0.926235
16:2161796	rs75510884	16	2161796	A	G	0.0957	-0.00283894	0.00283894	A	0.086841	A	0.086841	0.662551
16:1997004	rs113956264	16	1997004	C	T	0.967	-0.0074235	0.0074235	T	0.0247242	C	0.975276	1
17:79527953	rs12449763	17	79527953	A	T	0.7822	-0.0022	0.0022	T	0.193911	A	0.806089	0.952576
17:66427696	rs6501468	17	66427696	C	T	0.7705	-0.0027	0.0027	C	0.786065	C	0.786065	1
17:65373979	rs8866	17	65373979	C	G	0.6044	-0.0017	0.0017	G	0.35329	C	0.64671	0.993111
17:59475642	rs1000423	17	59475642	C	T	0.2679	-0.00384893	0.00384893	T	0.719657	C	0.280343	0.984997
17:59450105	rs11657044	17	59450105	T	C	0.1682	-0.00464747	0.00464747	C	0.80282	T	0.19718	0.983665
17:59288406	rs8070692	17	59288406	T	G	0.8325	-0.00420176	0.00420176	G	0.180221	T	0.819779	0.927649
17:59288406	rs8070692	17	59288406	T	G	0.8325	-0.00420176	0.00420176	G	0.000612996	T	0.999387	0.927649
17:59288406	rs8070692	17	59288406	T	G	0.8325	-0.00420176	0.00420176	G	0.180221	T	0.819779	0.927649
17:59288406	rs8070692	17	59288406	T	G	0.8325	-0.00420176	0.00420176	G	0.000612996	T	0.999387	0.927649
17:59239754	rs11079418	17	59239754	G	T	0.8071	-0.00580815	0.00580815	G	0.788925	G	0.788925	0.997188
17:57236900	rs7217845	17	57236900	G	A	0.6682	-0.00181122	0.00181122	A	0.318553	G	0.681447	0.989923
17:56485799	rs7221205	17	56485799	A	G	0.1866	-0.00171188	0.00171188	A	0.21087	A	0.21087	0.987157
17:54760614	rs12951993	17	54760614	A	G	0.42	-0.0022	0.0022	G	0.609113	A	0.390887	0.982936
17:45969808	rs60580012	17	45969808	T	C	0.334	-0.0019	0.0019	T	0.345934	T	0.345934	0.980649
17:44931399	rs62071986	17	44931399	T	C	0.041	-0.0042	0.0042	T	0.0380057	T	0.0380057	0.85364
17:43361491	rs2074292	17	43361491	G	A	0.4494	-0.0015	0.0015	A	0.520433	G	0.479567	0.981965
17:40496594	rs12950549	17	40496594	G	A	0.3541	-0.0017	0.0017	G	0.355333	G	0.355333	0.991811
17:38072245	rs1031459	17	38072245	G	C	0.6493	-0.00166742	0.00166742	G	0.651819	G	0.651819	0.972889
17:37967650	rs114777282	17	37967650	A	C	0.0273	-0.00610223	0.00610223	A	0.0187985	A	0.0187985	0.69184
17:37612086	rs55722796	17	37612086	T	C	0.7487	-0.00437603	0.00437603	T	0.736821	T	0.736821	0.98859
17:37483977	rs35289683	17	37483977	A	G	0.2068	-0.00365419	0.00365419	A	0.18349	A	0.18349	0.824259
17:37067061	rs533075	17	37067061	C	T	0.3436	-0.00191019	0.00191019	T	0.654884	C	0.345116	0.964904
17:36101633	rs12601991	17	36101633	T	G	0.4156	-0.0015	0.0015	T	0.417859	T	0.417859	0.929714
17:34882998	rs2411192	17	34882998	A	T	0.5909	-0.0021	0.0021	T	0.430936	A	0.569064	0.991402
17:29680526	rs12943365	17	29680526	C	G	0.3849	-0.0012	0.0012	G	0.608909	C	0.391091	0.971284
17:19489796	rs2165894	17	19489796	A	G	0.8025	-0.00182746	0.00182746	G	0.181242	A	0.818758	0.905745
17:19474875	rs111653425	17	19474875	T	C	0.0124	-0.0242805	0.0242805	T	0.00633429	T	0.00633429	0.666792
17:19428610	rs2440164	17	19428610	G	A	0.4036	-0.0035163	0.0035163	G	0.434001	G	0.434001	0.972824
17:17642088	rs12938914	17	17642088	A	G	0.5785	-0.00155632	0.00155632	A	0.57785	A	0.57785	0.957796
17:17349149	rs1242486	17	17349149	A	T	0.7454	-0.00167745	0.00167745	A	0.732938	A	0.732938	0.998236
17:12139964	rs28735420	17	12139964	G	T	0.0595	-0.0032	0.0032	G	0.0629342	G	0.0629342	0.893094
17:4800304	rs2302316	17	4800304	G	A	0.7647	-0.0018	0.0018	A	0.24009	G	0.75991	1
17:1967501	rs9894634	17	1967501	T	C	0.6003	-0.0019	0.0019	T	0.60237	T	0.60237	0.968561
18:77768880	rs9807637	18	77768880	C	T	0.1962	-0.00169311	0.00169311	T	0.794647	C	0.205353	0.993865
18:77156537	rs8096658	18	77156537	G	C	0.4886	-0.00516299	0.00516299	G	0.510012	G	0.510012	0.709352
18:59359219	rs9960465	18	59359219	C	T	0.7915	-0.0035	0.0035	T	0.198815	C	0.801185	0.939956
18:46469962	rs9945126	18	46469962	C	G	0.4665	-0.0021	0.0021	G	0.54291	C	0.45709	0.981686
18:42777064	rs10163551	18	42777064	T	C	0.3017	-0.00228064	0.00228064	T	0.306498	T	0.306498	0.983058
18:42344729	rs78754198	18	42344729	G	A	0.932	-0.00285734	0.00285734	A	0.0635472	G	0.936453	0.986094
18:32624667	rs595086	18	32624667	G	A	0.6751	-0.0016	0.0016	G	0.673682	G	0.673682	0.98675
18:24449049	rs151245	18	24449049	T	G	0.6016	-0.002	0.002	T	0.607274	T	0.607274	1
18:13484179	rs11080660	18	13484179	A	G	0.5487	-0.0014	0.0014	A	0.543114	A	0.543114	0.988137
18:5586542	rs1719935	18	5586542	G	A	0.4683	-0.0027	0.0027	G	0.459338	G	0.459338	0.994614
19:53357172	rs7259073	19	53357172	C	T	0.0696	-0.004	0.004	T	0.934614	C	0.065386	0.75277
19:49621964	rs2232003	19	49621964	T	C	0.2074	-0.00194934	0.00194934	C	0.81651	T	0.18349	0.876548
19:49214470	rs281380	19	49214470	T	C	0.636	-0.00214464	0.00214464	C	0.413772	T	0.586228	1
19:45411941	rs429358	19	45411941	T	C	0.8429	-0.0031	0.0031	C	0.110748	T	0.889252	0.98113
19:40800881	rs2163840	19	40800881	T	A	0.1419	-0.0026	0.0026	T	0.152227	T	0.152227	0.989808
19:39241924	rs12978100	19	39241924	T	C	0.4505	-0.0018	0.0018	C	0.529219	T	0.470781	0.98511
19:38188233	rs55743020	19	38188233	T	G	0.6226	-0.0034	0.0034	G	0.360237	T	0.639763	0.989459
19:36342212	rs3814995	19	36342212	C	T	0.6891	-0.0022	0.0022	T	0.30895	C	0.69105	1
19:33358355	rs7247977	19	33358355	T	C	0.6056	-0.00243041	0.00243041	C	0.398856	T	0.601144	0.99911
19:33190263	rs35709439	19	33190263	C	T	0.816	-0.00357711	0.00357711	T	0.17593	C	0.82407	0.943534
19:19477877	rs56255430	19	19477877	C	A	0.0819	-0.00367739	0.00367739	C	0.0780548	C	0.0780548	0.990545
19:18575193	rs78030362	19	18575193	G	A	0.0726	-0.00332894	0.00332894	G	0.09481	G	0.09481	0.836001
19:18203841	rs433821	19	18203841	A	G	0.2316	-0.00204224	0.00204224	G	0.231508	A	0.768492	0.964039
19:14175226	rs74183052	19	14175226	T	C	0.3572	-0.0019	0.0019	T	0.359215	T	0.359215	0.874268
19:13038415	rs3111316	19	13038415	A	G	0.5882	-0.0017	0.0017	A	0.563956	A	0.563956	0.987682
19:4498245	rs2288926	19	4498245	G	A	0.6851	-0.0016	0.0016	G	0.669187	G	0.669187	0.978158
19:3951567	rs55678693	19	3951567	T	C	0.1327	-0.0024	0.0024	T	0.147323	T	0.147323	0.959484
19:1238322	rs34188292	19	1238322	C	G	0.2651	-0.0019	0.0019	C	0.238455	C	0.238455	0.771049
20:62711459	rs8126001	20	62711459	C	T	0.5101	-0.00211252	0.00211252	T	0.478136	C	0.521864	0.883102
20:62353933	rs2261092	20	62353933	A	G	0.078	-0.00391426	0.00391426	G	0.92828	A	0.07172	0.988911
20:62152519	rs72629024	20	62152519	G	C	0.1494	-0.00355504	0.00355504	G	0.152636	G	0.152636	0.847275
20:60892116	rs2236521	20	60892116	A	G	0.5482	-0.00179589	0.00179589	A	0.575398	A	0.575398	0.964836
20:60621854	rs6142934	20	60621854	T	C	0.8936	-0.00264975	0.00264975	C	0.0952186	T	0.904781	0.945295
20:57477211	rs6026592	20	57477211	A	G	0.3628	-0.0021	0.0021	G	0.639559	A	0.360441	0.964749
20:56143169	rs2235826	20	56143169	A	T	0.812	-0.00295288	0.00295288	A	0.820392	A	0.820392	0.919351
20:55990405	rs737092	20	55990405	C	T	0.4885	-0.00167784	0.00167784	C	0.472007	C	0.472007	0.966752
20:52790786	rs2762943	20	52790786	G	T	0.9195	-0.00501559	0.00501559	G	0.943809	G	0.943809	0.619833
20:52742590	rs17217119	20	52742590	A	G	0.7969	-0.00183395	0.00183395	G	0.190642	A	0.809358	0.779425
20:52737123	rs2585442	20	52737123	G	C	0.248	-0.00177663	0.00177663	G	0.259706	G	0.259706	0.870255
20:52731402	rs6127099	20	52731402	A	T	0.7204	-0.00169172	0.00169172	T	0.272783	A	0.727217	0.824734
20:43034016	rs736820	20	43034016	A	G	0.3742	-0.0018	0.0018	A	0.364937	A	0.364937	0.966038
20:39915515	rs6072329	20	39915515	G	A	0.6041	-0.0018	0.0018	A	0.374745	G	0.625255	0.997518
20:33861904	rs639763	20	33861904	T	C	0.2106	-0.00173143	0.00173143	T	0.221496	T	0.221496	0.983267
20:33437621	rs2076668	20	33437621	A	G	0.3847	-0.00348852	0.00348852	A	0.399673	A	0.399673	0.990976
20:14688818	rs11697103	20	14688818	A	G	0.2505	-0.0019	0.0019	A	0.208214	A	0.208214	0.968863
20:8315317	rs6055748	20	8315317	A	G	0.6914	-0.0018	0.0018	G	0.258684	A	0.741316	0.850551
20:3213372	rs6051666	20	3213372	T	A	0.8021	-0.00173212	0.00173212	A	0.197385	T	0.802615	0.933009
20:2808307	rs6084180	20	2808307	T	C	0.7954	-0.0020273	0.0020273	C	0.213935	T	0.786065	0.886672
20:1340244	rs62187541	20	1340244	A	G	0.9318	-0.0037	0.0037	G	0.0694728	A	0.930527	0.948913
21:46922102	rs11702255	21	46922102	A	G	0.3692	-0.0017	0.0017	A	0.362485	A	0.362485	0.949516
21:37832621	rs219781	21	37832621	G	T	0.7433	-0.0024	0.0024	T	0.240703	G	0.759297	1
21:35356706	rs2834317	21	35356706	A	G	0.1521	-0.0037	0.0037	A	0.151819	A	0.151819	0.975939
21:16798091	rs2403966	21	16798091	T	G	0.297	-0.00238799	0.00238799	T	0.303637	T	0.303637	0.988032
21:16576783	rs2823139	21	16576783	A	G	0.3387	-0.00319099	0.00319099	A	0.329996	A	0.329996	0.981096
22:50795620	rs79865452	22	50795620	A	G	0.9786	-0.0071	0.0071	G	0.0200245	A	0.979975	0.8327
22:43112818	rs1883991	22	43112818	A	C	0.6805	-0.00271027	0.00271027	A	0.676338	A	0.676338	0.999286
22:42386949	rs133298	22	42386949	T	G	0.7776	-0.00271946	0.00271946	T	0.78913	T	0.78913	0.984479
22:41783206	rs116434743	22	41783206	G	A	0.9763	-0.00520044	0.00520044	A	0.0257458	G	0.974254	1
22:40884662	rs112880707	22	40884662	C	T	0.8994	-0.00413917	0.00413917	T	0.107887	C	0.892113	0.993388
22:40810946	rs729982	22	40810946	T	C	0.877	-0.00380534	0.00380534	C	0.0392317	T	0.960768	0.586881
22:40721062	rs139916	22	40721062	A	G	0.2491	-0.0019177	0.0019177	A	0.221904	A	0.221904	0.959086
22:38598234	rs2267372	22	38598234	G	A	0.5999	-0.0024	0.0024	G	0.591541	G	0.591541	0.981489
22:36543898	rs132639	22	36543898	A	T	0.18	-0.0025	0.0025	T	0.837148	A	0.162852	0.967038
22:31046315	rs1807691	22	31046315	G	A	0.8078	-0.00202356	0.00202356	A	0.188803	G	0.811197	0.933715
22:30407364	rs41159	22	30407364	A	G	0.5983	-0.00202355	0.00202355	A	0.610748	A	0.610748	0.990256
22:28187396	rs45462093	22	28187396	G	A	0.2269	-0.0019	0.0019	G	0.189211	G	0.189211	0.657129
22:24168544	rs2330624	22	24168544	G	C	0.0855	-0.0024	0.0024	C	0.919493	G	0.080507	0.991952
22:19100955	rs9789944	22	19100955	C	A	0.1879	-0.0022	0.0022	A	0.179199	C	0.820801	0.989655

## Sheet: Supplementary Table 10b
Supplementary Table 10b. Proxy variants for eGFRcrea PGS in AugUR
Missing variant	Proxy variant	Position	LD	Correlated alleles (minor, major allele)	MAF
rsID	rsID
rs8114689	rs6026592	57477211	0.9957	G=A, A=G	0.3628
rs1087289	rs12197705	24238211	1	G=C, T=T	0.3956
rs34398255	rs67971665	27221227	0.9536	G=C, T=T	0.0209
rs2898037	rs248114	126520937	1	G=A, A=G	0.4692
rs7286581	rs9789944	19100955	0.781	T=C, A=A	0.1879
rs2625166	rs2560851	16887383	0.9412	G=C, A=T	0.4284
rs111541038	rs17027496	103178223	1	T=T, C=A	0.1252
rs9943067	rs10797801	182971965	1	C=G, T=T	0.4254
rs36134929	rs4141608	50847242	1	T=C, C=T	0.4026
rs1584328	rs11715574	125865117	1	A=T, C=C	0.167
rs13029395	rs35483597	227329240	0.9474	C=T, T=C	0.1839
rs10762556	rs10733894	75498667	1	A=G, G=T	0.2406
rs11217089	rs11217090	118789952	1	G=C, C=T	0.1083
rs111374932	rs2440164	19428610	1	T=A, C=G	0.4036
rs2607495	rs149654576	53016006	1	G=T, T=G	0.2445
rs1168410	rs1183278	68739202	0.8536	A=T, C=C	0.4493
rs9925045	rs4785569	89555314	0.9918	T=T, C=C	0.4085
rs78299129	rs2585	2150444	0.9954	T=C, C=T	0.3211
rs111562963	rs10035600	34740546	1	G=C, T=T	0.161
rs62330278	rs4690771	144051097	0.9835	A=G, G=A	0.3986
rs845332	rs433821	18203841	1	C=A, G=G	0.2316
rs13137866	rs11723915	129060460	0.9911	T=C, C=T	0.334
rs6827167	rs1443055	128211660	0.9868	T=T, G=A	0.3439
rs4725990	rs749319	150798980	0.9904	G=G, C=A	0.2942

## Sheet: Supplementary Table 11a
Supplementary Table 11a. Genetic variants associated with eGFRcys used for PGS in AugUR
rsid	Chr	Pos	EA_GWAS	OA_GWAS	EAF_GWAS	Effect_GWAS	REF_allele_AugUR	ALT_allele_AugUR	ALT_Frequency_AugUR	EA_AugUR	EAF_AugUR	Imputation quality
rs3791221	2	226933	G	A	0.6508	0.0022	A	G	0.331573	G	0.331573	0.97658
rs11062102	12	348785	C	T	0.3397	0.00376694	T	C	0.644403	C	0.644403	0.99953
rs117739035	11	408174	T	G	0.9624	0.0052	G	T	0.00382788	T	0.00382788	0.1083
rs75835529	12	422780	G	A	0.9564	0.00402338	A	G	0.0359029	G	0.0359029	0.60817
rs17563161	5	497624	A	G	0.7356	0.00272616	G	A	0.230597	A	0.230597	0.63999
rs434215	5	699046	A	G	0.7184	0.00427578	A	G	0.817978	A	0.182022	0.30298
rs80282103	10	899071	T	A	0.9181	0.0083	A	T	0.0827614	T	0.0827614	0.94261
rs56034896	4	1010782	T	C	0.5349	0.0017	C	T	0.462645	T	0.462645	0.53738
rs11747993	5	1194030	A	G	0.7484	0.00202022	G	A	0.106257	A	0.106257	0.20236
rs34520461	7	1266531	A	G	0.7454	0.00218356	G	A	0.314018	A	0.314018	0.35851
rs13230509	7	1286192	C	G	0.3094	0.00645739	G	C	0.910903	C	0.910903	0.09437
rs62187541	20	1340244	A	G	0.0682	0.0037	A	G	0.0650739	A	0.934926	0.99654
rs9894634	17	1967501	T	C	0.3997	0.0019	C	T	0.612856	T	0.612856	0.88692
rs113956264	16	1997004	C	T	0.033	0.0074235	C	T	0.00250792	C	0.997492	0.09605
rs3107155	1	2060524	T	C	0.605	0.0018	T	C	0.82141	T	0.17859	0.26454
rs2585	11	2150444	C	T	0.6789	0.00176856	T	C	0.679118	C	0.679118	0.82752
rs75510884	16	2161796	A	G	0.9043	0.00283894	G	A	0.00435586	A	0.00435586	0.03998
rs17885785	11	2167850	T	C	0.7971	0.00207885	C	T	0.17991	T	0.17991	0.66116
rs11564722	11	2178330	C	T	0.2406	0.00198854	C	T	0.178854	C	0.821146	0.49751
rs1772976	6	2503335	C	T	0.5183	0.0017	C	T	0.534583	C	0.465417	0.91128
rs34690742	7	2526135	T	A	0.3528	0.0016	T	A	0.378036	T	0.621964	0.77931
rs233436	11	2794902	G	C	0.8149	0.00354265	C	G	0.18321	G	0.18321	0.86705
rs6084180	20	2808307	T	C	0.2046	0.0020273	T	C	0.213833	T	0.786167	0.87293
rs2237886	11	2810731	C	T	0.1068	0.00245478	C	T	0.102297	C	0.897703	0.61264
rs1056819	11	2949861	T	C	0.8096	0.00202273	C	T	0.197334	T	0.197334	0.73495
rs6051666	20	3213372	T	A	0.1979	0.00173212	T	A	0.18585	T	0.81415	0.93018
rs34868434	12	3217586	G	T	0.798	0.00195011	T	G	0.194826	G	0.194826	0.96124
rs12426678	12	3327324	G	A	0.3197	0.00167896	G	A	0.289467	G	0.710533	0.85635
rs116646608	12	3350791	A	G	0.9109	0.00354077	G	A	0.107841	A	0.107841	0.94505
rs73047065	12	3364536	T	G	0.9372	0.00395341	G	T	0.062962	T	0.062962	0.9621
rs16930370	12	3387697	C	T	0.8236	0.00114137	T	C	0.19641	C	0.19641	0.92444
rs75501914	4	3449781	G	A	0.0656	0.0033	G	A	0.0435586	G	0.956441	0.44389
rs9790	16	3586230	T	C	0.8014	0.00190916	C	T	0.204329	T	0.204329	0.99693
rs1635404	16	3747042	T	G	0.3027	0.00178782	G	T	0.711325	T	0.711325	0.75148
rs55678693	19	3951567	T	C	0.8673	0.0024	C	T	0.0518743	T	0.0518743	0.23618
rs2288926	19	4498245	G	A	0.3149	0.0016	A	G	0.68321	G	0.68321	0.42036
rs11063193	12	4591100	C	T	0.8783	0.0025	T	C	0.107313	C	0.107313	0.99429
rs2302316	17	4800304	G	A	0.2353	0.0018	G	A	0.232577	G	0.767423	0.86462
rs434320	11	5575976	C	T	0.2588	0.0029	C	T	0.283923	C	0.716077	0.99913
rs1719935	18	5586542	G	A	0.5317	0.0027	A	G	0.464625	G	0.464625	0.95017
rs1383180	4	5785442	A	G	0.6382	0.0015	G	A	0.375528	A	0.375528	0.99945
rs2515432	8	6374773	T	C	0.5005	0.0015	T	C	0.508448	T	0.491552	0.99987
rs13192947	6	6909188	C	T	0.2872	0.00185877	C	T	0.277455	C	0.722545	0.98315
rs3904600	6	7109665	G	C	0.3706	0.0013875	C	G	0.644535	G	0.644535	0.98627
rs1413700	6	7216484	G	C	0.2331	0.00167906	G	C	0.213833	G	0.786167	0.99083
rs61327861	11	8040323	A	G	0.8669	0.0029	G	A	0.13886	A	0.13886	0.9822
rs6055748	20	8315317	A	G	0.3086	0.0018	A	G	0.284451	A	0.715549	0.99208
rs12549686	8	8548948	C	T	0.239	0.00213388	C	T	0.217001	C	0.782999	0.984
rs7012814	8	9173358	G	A	0.4722	0.00248208	G	A	0.472149	G	0.527851	0.94944
rs61878123	11	9734173	G	A	0.2637	0.00173256	G	A	0.25462	G	0.74538	0.94495
rs75248620	11	9909127	G	A	0.0819	0.00395926	G	A	0.0778775	G	0.922122	0.97802
rs3775932	4	10090930	A	C	0.5035	0.002	C	A	0.503036	A	0.503036	0.97478
rs284316	1	10733081	T	C	0.3381	0.00182257	T	C	0.319298	T	0.680702	0.49554
rs11121627	1	10856692	C	T	0.5852	0.00182257	C	T	0.633844	C	0.366156	0.65623
rs1595810	2	12115479	A	G	0.8018	0.0022	A	G	0.813094	A	0.186906	0.99675
rs28735420	17	12139964	G	T	0.9405	0.0032	T	G	0.062566	G	0.062566	0.97625
rs308951	3	12201468	A	C	0.749	0.0017	A	C	0.748152	A	0.251848	0.99429
rs11616030	12	12210001	A	C	0.0881	0.004	A	C	0.0795935	A	0.920407	0.98569
rs3111316	19	13038415	A	G	0.4118	0.0017	G	A	0.569166	A	0.569166	0.87364
rs11080660	18	13484179	A	G	0.4513	0.0014	G	A	0.541975	A	0.541975	0.99351
rs6778731	3	13947504	T	C	0.3538	0.0015	T	C	0.36774	T	0.63226	0.99652
rs74183052	19	14175226	T	C	0.6428	0.0019	C	T	0.372096	T	0.372096	0.6661
rs11697103	20	14688818	A	G	0.7495	0.0019	G	A	0.214757	A	0.214757	0.97115
rs10846156	12	15321921	T	G	0.1963	0.004	T	G	0.184002	T	0.815998	0.99832
rs807624	2	15782471	G	T	0.3489	0.00286953	G	T	0.323522	G	0.676478	0.9947
rs7557240	2	15813109	T	C	0.7876	0.00199328	C	T	0.226373	T	0.226373	0.98521
rs7516435	1	15868692	G	A	0.6884	0.0030607	A	G	0.291579	G	0.291579	0.99874
rs55842281	11	15879946	A	G	0.6424	0.0023	A	G	0.643347	A	0.356653	0.97
rs34174031	3	15905676	A	G	0.977	0.0056	G	A	0.0195354	A	0.0195354	0.83045
rs193538	16	16127916	T	G	0.301	0.0015	G	T	0.70301	T	0.70301	0.99441
rs16849195	1	16551507	A	G	0.6714	0.00193909	G	A	0.312698	A	0.312698	0.9281
rs2823139	21	16576783	A	G	0.6613	0.00319099	G	A	0.332101	A	0.332101	0.98681
rs2403966	21	16798091	T	G	0.703	0.00238799	G	T	0.296067	T	0.296067	0.97401
rs2560851	5	16887383	C	T	0.8121	0.0016	C	T	0.423574	C	0.576426	0.99981
rs4757483	11	17025712	A	G	0.3652	0.0015	G	A	0.634108	A	0.634108	0.97169
rs6968865	7	17287269	A	T	0.6289	0.00223387	A	T	0.623152	A	0.376848	0.99503
rs2720502	8	17327150	T	G	0.7351	0.0015	G	T	0.262144	T	0.262144	0.99744
rs1242486	17	17349149	A	T	0.2546	0.00167745	T	A	0.724657	A	0.724657	0.96211
rs58221005	7	17458747	A	G	0.805	0.00176731	G	A	0.18519	A	0.18519	0.98576
rs12938914	17	17642088	A	G	0.4215	0.00155632	G	A	0.57735	A	0.57735	0.92541
rs433821	19	18203841	A	G	0.7684	0.00204224	A	G	0.223601	A	0.776399	0.81285
rs78030362	19	18575193	G	A	0.9274	0.00332894	A	G	0.0467265	G	0.0467265	0.40195
rs4567937	2	18676265	A	G	0.6818	0.0034	G	A	0.350053	A	0.350053	0.98361
rs7515150	1	18808056	G	C	0.1287	0.0032	G	C	0.122228	G	0.877772	0.98277
rs9789944	22	19100955	C	A	0.8121	0.0022	C	A	0.19179	C	0.80821	1.00008
rs2440164	17	19428610	G	A	0.5964	0.0035163	A	G	0.418955	G	0.418955	0.94453
rs111653425	17	19474875	T	C	0.9876	0.0242805	C	T	0.00435586	T	0.00435586	0.49435
rs56255430	19	19477877	C	A	0.9181	0.00367739	A	C	0.0840813	C	0.0840813	0.95451
rs2165894	17	19489796	A	G	0.1975	0.00182746	A	G	0.19179	A	0.80821	0.89911
rs115814778	3	20023859	A	G	0.9869	0.0082	G	A	0.00897571	A	0.00897571	0.98338
rs34882080	16	20361441	A	G	0.1858	0.00336591	A	G	0.164203	A	0.835797	0.98224
rs60691990	12	20368269	T	C	0.3367	0.0016	T	C	0.293691	T	0.706309	0.9845
rs112709995	16	20390734	T	C	0.8955	0.0027342	C	T	0.0956969	T	0.0956969	0.9941
rs77924615	16	20392332	G	A	0.1984	0.00474416	G	A	0.194298	G	0.805702	0.92256
rs9465741	6	20428432	C	A	0.5438	0.0023	C	A	0.518479	C	0.481521	0.99914
rs66487676	16	21089905	T	G	0.5693	0.00169961	G	T	0.442846	T	0.442846	0.99648
rs1545837	8	22477807	T	C	0.3612	0.0021	T	C	0.379488	T	0.620512	0.83855
rs2144734	1	23699168	T	C	0.2603	0.0027	C	T	0.75132	T	0.75132	0.98358
rs4871905	8	23735047	C	G	0.5835	0.00303501	G	C	0.418823	C	0.418823	0.9971
rs16874052	4	23736523	A	G	0.0486	0.00401478	A	G	0.0524023	A	0.947598	0.99935
rs73214856	8	23785270	G	T	0.2628	0.00202445	G	T	0.240232	G	0.759768	0.9789
rs7667050	4	23813109	C	T	0.4692	0.00179764	T	C	0.527587	C	0.527587	0.99703
rs2330624	22	24168544	G	C	0.9145	0.0024	G	C	0.92727	G	0.07273	0.90721
rs12197705	6	24238211	C	T	0.6044	0.0019	C	T	0.606917	C	0.393083	0.99733
rs151245	18	24449049	T	G	0.3984	0.002	G	T	0.611404	T	0.611404	1.00009
rs2306623	3	25424929	T	C	0.6681	0.0021	T	C	0.699578	T	0.300422	0.99983
rs17152558	7	25791205	A	G	0.7388	0.0024	G	A	0.297254	A	0.297254	0.99203
rs17271121	6	25863650	T	C	0.1184	0.00413659	T	C	0.124472	T	0.875528	0.99918
rs72801857	2	26054368	T	C	0.9683	0.0066	C	T	0.0332629	T	0.0332629	0.98564
rs115740542	6	26123502	T	C	0.0722	0.00316225	T	C	0.0431626	T	0.956837	0.96819
rs3757657	7	26579648	A	G	0.6005	0.0017	G	A	0.42661	A	0.42661	0.99936
rs114165349	1	27021913	G	C	0.0261	0.00623564	G	C	0.0265312	G	0.973469	0.90466
rs67971665	7	27221227	C	T	0.9791	0.0064	C	T	0.0241552	C	0.975845	0.93188
rs1260326	2	27730940	C	T	0.3929	0.00390673	T	C	0.571806	C	0.571806	0.99688
rs3817588	2	27731212	C	T	0.8024	0.00233987	T	C	0.178458	C	0.178458	0.92395
rs11548324	1	27732910	T	C	0.9254	0.00289178	C	T	0.0789335	T	0.0789335	0.92546
rs7983636	13	27749313	G	A	0.0758	0.0032	A	G	0.92661	G	0.92661	0.98995
rs45462093	22	28187396	G	A	0.7731	0.0019	A	G	0.218717	G	0.218717	0.71424
rs12402264	1	28539639	G	C	0.743	0.002	C	G	0.240892	G	0.240892	0.99886
rs7187776	16	28857645	A	G	0.4062	0.0016	A	G	0.392291	A	0.607709	0.98263
rs12943365	17	29680526	C	G	0.6151	0.0012	C	G	0.610216	C	0.389784	0.99183
rs6481598	10	29781798	G	C	0.7847	0.0021	C	G	0.208025	G	0.208025	0.9797
rs3809627	16	30103160	C	A	0.4106	0.0015	C	A	0.429382	C	0.570618	0.6621
rs41159	22	30407364	A	G	0.4017	0.00202355	G	A	0.624736	A	0.624736	0.99998
rs73245338	8	30429227	G	T	0.0645	0.0034	G	T	0.0562302	G	0.94377	0.99416
rs6780429	3	30750404	A	C	0.4666	0.0018	A	C	0.44311	A	0.55689	0.99564
rs55733296	11	30754837	A	G	0.9601	0.0144095	G	A	0.0333949	A	0.0333949	0.76834
rs3925584	11	30760335	T	C	0.4524	0.00618786	T	C	0.475053	T	0.524947	0.9783
rs1807691	22	31046315	G	A	0.1922	0.00202356	G	A	0.182022	G	0.817978	0.92286
rs9265546	6	31298202	A	G	0.7284	0.0022027	G	A	0.153115	A	0.153115	0.60909
rs3997967	6	31357391	A	T	0.6316	0.00177535	A	T	0.643743	A	0.356257	0.86725
rs10151563	14	31721103	A	G	0.3952	0.0019	G	A	0.609029	A	0.609029	0.97573
rs622076	6	31826705	A	G	0.85	0.00283847	G	A	0.12962	A	0.12962	0.99322
rs41268932	6	32154711	A	G	0.0538	0.00446775	A	G	0.0225713	A	0.977429	0.97968
rs6468118	8	32399290	C	G	0.6122	0.0019	C	G	0.613252	C	0.386748	0.99944
rs595086	18	32624667	G	A	0.3249	0.0016	A	G	0.661431	G	0.661431	0.98694
rs3750082	7	32919927	T	A	0.341	0.00178484	T	A	0.321674	T	0.678326	0.99443
rs62618693	11	32956492	C	T	0.0441	0.0038	C	T	0.0394667	C	0.960533	0.87352
rs3915352	7	33138472	C	T	0.7976	0.00201944	C	T	0.760956	C	0.239044	0.99967
rs13287724	9	33169034	A	T	0.1079	0.00272989	A	T	0.105201	A	0.894799	0.88555
rs35709439	19	33190263	C	T	0.184	0.00357711	C	T	0.167767	C	0.832233	0.95146
rs17215231	6	33239869	C	T	0.0742	0.00272842	C	T	0.0790655	C	0.920934	0.90186
rs7247977	19	33358355	T	C	0.3944	0.00243041	T	C	0.38094	T	0.61906	0.99495
rs2076668	20	33437621	A	G	0.6153	0.00348852	G	A	0.390839	A	0.390839	0.9807
rs62398943	6	33727614	C	A	0.1986	0.00226057	A	C	0.811246	C	0.811246	0.97592
rs639763	20	33861904	T	C	0.7894	0.00173143	C	T	0.209081	T	0.209081	0.89171
rs7019647	9	33893073	G	A	0.7347	0.00212162	A	G	0.277191	G	0.277191	0.99885
rs141130394	6	34184374	G	T	0.044	0.00610738	G	T	0.029831	G	0.970169	0.85671
rs9469775	6	34335091	T	C	0.7992	0.00167857	C	T	0.212117	T	0.212117	0.96928
rs13157326	5	34504277	A	G	0.5278	0.0024151	G	A	0.478089	A	0.478089	0.98946
rs11755671	6	34535986	T	C	0.7996	0.00166832	C	T	0.192714	T	0.192714	0.72858
rs10035600	5	34740546	T	C	0.839	0.00222929	C	T	0.161431	T	0.161431	0.99409
rs2411192	17	34882998	A	T	0.4091	0.0021	A	T	0.416843	A	0.583157	0.97796
rs12781024	10	35149075	T	A	0.5078	0.0017	A	T	0.470961	T	0.470961	0.95405
rs2834317	21	35356706	A	G	0.8479	0.0037	G	A	0.139784	A	0.139784	0.98612
rs1741177	14	35383219	A	G	0.3084	0.0016	G	A	0.686378	A	0.686378	0.97438
rs12601991	17	36101633	T	G	0.5844	0.0015	G	T	0.413411	T	0.413411	0.94448
rs3814995	19	36342212	C	T	0.3109	0.0022	C	T	0.30887	C	0.69113	0.99784
rs132639	22	36543898	A	T	0.82	0.0025	A	T	0.827482	A	0.172518	0.99974
rs533075	17	37067061	C	T	0.6564	0.00191019	C	T	0.660243	C	0.339757	0.96093
rs35289683	17	37483977	A	G	0.7932	0.00365419	G	A	0.181494	A	0.181494	0.79648
rs55722796	17	37612086	T	C	0.2513	0.00437603	C	T	0.725185	T	0.725185	0.98347
rs219781	21	37832621	G	T	0.2567	0.0024	G	T	0.237724	G	0.762276	0.98918
rs114777282	17	37967650	A	C	0.9727	0.00610223	C	A	0.0240232	A	0.0240232	0.6361
rs7492724	14	37973353	G	A	0.7082	0.002	G	A	0.708289	G	0.291711	0.99332
rs1031459	17	38072245	G	C	0.3507	0.00166742	C	G	0.638596	G	0.638596	0.95056
rs55743020	19	38188233	T	G	0.3774	0.0034	T	G	0.362064	T	0.637936	0.99918
rs13064938	3	38440237	C	T	0.3902	0.0032	T	C	0.61708	C	0.61708	0.95862
rs2267372	22	38598234	G	A	0.4001	0.0024	A	G	0.601637	G	0.601637	0.91425
rs337644	4	38613306	T	A	0.7963	0.0018	T	A	0.779435	T	0.220565	0.9976
rs784503	3	39197731	A	G	0.7574	0.002	A	G	0.747624	A	0.252376	0.9985
rs12978100	19	39241924	T	C	0.5495	0.0018	T	C	0.521515	T	0.478485	0.86318
rs11856921	15	39278107	C	A	0.4297	0.0027	C	A	0.435322	C	0.564678	0.99064
rs35969577	5	39401384	T	G	0.5838	0.00200472	G	T	0.454989	T	0.454989	0.99722
rs13179493	5	39426307	C	T	0.7086	0.00189834	T	C	0.305966	C	0.305966	0.9987
rs10077761	5	39436079	G	A	0.2299	0.00270588	G	A	0.209213	G	0.790787	0.99271
rs1501709	5	39603834	G	T	0.2463	0.00210221	G	T	0.252772	G	0.747228	0.99918
rs6072329	20	39915515	G	A	0.3959	0.0018	G	A	0.3783	G	0.6217	0.99745
rs278941	4	40420708	A	G	0.2821	0.00206181	G	A	0.696014	A	0.696014	0.99526
rs35529250	4	40428091	T	C	0.9939	0.0111456	C	T	0.00765576	T	0.00765576	0.99434
rs12950549	17	40496594	G	A	0.6459	0.0017	A	G	0.354145	G	0.354145	1.00004
rs2301343	2	40680149	T	G	0.2532	0.0024	T	G	0.263596	T	0.736404	0.99916
rs139916	22	40721062	A	G	0.7509	0.0019177	G	A	0.232181	A	0.232181	0.99575
rs2163840	19	40800881	T	A	0.8581	0.0026	A	T	0.151003	T	0.151003	0.98208
rs729982	22	40810946	T	C	0.123	0.00380534	T	C	0.0250792	T	0.974921	0.46991
rs112880707	22	40884662	C	T	0.1006	0.00413917	C	T	0.0982049	C	0.901795	0.99958
rs17772212	7	41065621	A	G	0.9758	0.0058	G	A	0.0194034	A	0.0194034	0.98998
rs6492982	15	41399951	T	C	0.4481	0.0034	C	T	0.553722	T	0.553722	0.91807
rs34357137	6	41672041	C	G	0.268	0.0017174	C	G	0.272571	C	0.727429	0.97768
rs11759908	6	41702979	T	C	0.5481	0.00157729	C	T	0.443902	T	0.443902	0.84676
rs116434743	22	41783206	G	A	0.0237	0.00520044	G	A	0.0254752	G	0.974525	0.89866
rs78754198	18	42344729	G	A	0.068	0.00285734	G	A	0.063226	G	0.936774	0.99643
rs133298	22	42386949	T	G	0.2224	0.00271946	G	T	0.786563	T	0.786563	0.97775
rs10492436	13	42768238	C	T	0.3924	0.002	C	T	0.371172	C	0.628828	0.99977
rs10163551	18	42777064	T	C	0.6983	0.00228064	C	T	0.307814	T	0.307814	1.00004
rs736820	20	43034016	A	G	0.6258	0.0018	G	A	0.364572	A	0.364572	0.99472
rs1883991	22	43112818	A	C	0.3195	0.00271027	C	A	0.68255	A	0.68255	0.97239
rs77626494	6	43286886	T	C	0.898	0.00295462	C	T	0.0972809	T	0.0972809	0.98749
rs2074292	17	43361491	G	A	0.5506	0.0015	G	A	0.530623	G	0.469377	0.87575
rs2794264	6	43408466	G	C	0.2259	0.00193044	C	G	0.768083	G	0.768083	0.97848
rs4952981	2	43428651	T	C	0.4959	0.00229146	T	C	0.49538	T	0.50462	0.66575
rs7599781	2	43678726	C	T	0.8961	0.0037331	T	C	0.109161	C	0.109161	1.00013
rs2991341	1	43706662	T	C	0.5866	0.002	C	T	0.403379	T	0.403379	0.98794
rs881858	6	43806609	A	G	0.3033	0.00533804	G	A	0.704329	A	0.704329	0.99053
rs833805	6	44030011	G	A	0.1129	0.00364763	A	G	0.934002	G	0.934002	0.42807
rs6458374	6	44181315	T	C	0.2033	0.00170899	C	T	0.804382	T	0.804382	0.88988
rs720989	6	44765535	G	T	0.8032	0.0021	T	G	0.213701	G	0.213701	0.99362
rs11746506	5	44812566	C	T	0.3782	0.0018	C	T	0.367476	C	0.632524	0.99797
rs62071986	17	44931399	T	C	0.959	0.0042	C	T	0.0410507	T	0.0410507	0.8566
rs1294866	7	45256687	T	C	0.8019	0.0017	C	T	0.192582	T	0.192582	0.99928
rs429358	19	45411941	T	C	0.1571	0.0031	T	C	0.132788	T	0.867212	0.90786
rs28877685	15	45527015	C	G	0.3117	0.00172135	G	C	0.681098	C	0.681098	0.95978
rs68087211	15	45642587	T	C	0.8631	0.00520413	C	T	0.131336	T	0.131336	0.95593
rs1145084	15	45675440	A	G	0.6238	0.00235682	G	A	0.381336	A	0.381336	0.99548
rs117332547	15	45695763	C	G	0.8803	0.00322487	G	C	0.132788	C	0.132788	0.95207
rs60580012	17	45969808	T	C	0.666	0.0019	C	T	0.338305	T	0.338305	0.96184
rs514595	1	46036960	T	C	0.8454	0.0035	T	C	0.850977	T	0.149023	0.97213
rs9945126	18	46469962	C	G	0.5335	0.0021	C	G	0.548046	C	0.451954	0.91223
rs4952818	2	46537056	C	T	0.5176	0.0016	C	T	0.517027	C	0.482973	0.99894
rs700753	7	46753684	G	C	0.3435	0.0034	C	G	0.652059	G	0.652059	0.99944
rs11702255	21	46922102	A	G	0.6308	0.0017	G	A	0.245644	A	0.245644	0.25934
rs4434960	11	47454551	T	A	0.6153	0.0022	A	T	0.411167	T	0.411167	0.99214
rs688540	1	48002447	A	G	0.1336	0.0025	G	A	0.87632	A	0.87632	0.77923
rs7324484	13	48648079	G	A	0.6596	0.0022	G	A	0.651927	G	0.348073	0.99803
rs2634675	12	48740855	G	A	0.4522	0.0024	A	G	0.566526	G	0.566526	0.99932
rs11725397	4	49019699	C	G	0.7087	0.0018	C	G	0.73548	C	0.26452	0.96172
rs281380	19	49214470	T	C	0.364	0.00214464	T	C	0.411695	T	0.588305	0.99828
rs11706370	3	49441091	G	A	0.3128	0.00253945	G	A	0.300026	G	0.699974	0.99908
rs2232003	19	49621964	T	C	0.7926	0.00194934	T	C	0.836721	T	0.163279	0.79938
rs12439429	15	49734634	C	T	0.5423	0.0017	C	T	0.54699	C	0.45301	0.99995
rs836968	12	50267335	C	T	0.2751	0.0016484	C	T	0.269007	C	0.730993	0.99804
rs41284816	13	50655989	T	G	0.9775	0.00807535	G	T	0.0238912	T	0.0238912	0.87113
rs72683923	14	50735947	T	C	0.0199	0.0074	T	C	0.0145195	T	0.98548	0.76167
rs148635648	7	50751250	G	A	0.9005	0.004	A	G	0.0822334	G	0.0822334	0.99747
rs79865452	22	50795620	A	G	0.0214	0.0071	A	G	0.0120116	A	0.987988	0.44251
rs4141608	6	50847242	C	T	0.5974	0.00176803	C	T	0.388728	C	0.611272	0.99849
rs1258179	10	50957514	A	G	0.5099	0.0021	G	A	0.462249	A	0.462249	0.96138
rs3118919	13	51160744	G	A	0.2094	0.0026091	G	A	0.217133	G	0.782867	0.99527
rs11645288	16	51172677	A	G	0.7987	0.00235975	G	A	0.211985	A	0.211985	0.98079
rs7966357	12	51209838	G	C	0.6513	0.00185383	C	G	0.31481	G	0.31481	0.98303
rs12212034	6	51492862	T	C	0.6462	0.0020427	C	T	0.348337	T	0.348337	0.9999
rs76572975	6	51497503	C	A	0.0236	0.00609196	C	A	0.0241552	C	0.975845	0.87285
rs11246606	11	51515460	T	C	0.8309	0.002	C	T	0.171859	T	0.171859	0.96698
rs9932625	16	51735746	A	G	0.7705	0.00360172	G	A	0.226769	A	0.226769	0.9989
rs10456652	6	51735786	T	G	0.2038	0.00165796	T	G	0.177006	T	0.822994	0.9998
rs74018942	16	51762851	T	C	0.8293	0.00249634	C	T	0.172782	T	0.172782	0.99391
rs4935050	10	51779747	T	G	0.4433	0.0018	T	G	0.444298	T	0.555702	0.52279
rs2277383	12	52314388	G	T	0.8883	0.0027	T	G	0.108897	G	0.108897	0.98842
rs6458868	6	52630153	T	C	0.3529	0.002	C	T	0.633712	T	0.633712	0.99809
rs10994860	10	52645424	C	T	0.1844	0.0044	C	T	0.172518	C	0.827482	0.99792
rs6127099	20	52731402	A	T	0.2796	0.00169172	A	T	0.276003	A	0.723997	0.97496
rs6820004	4	52735258	C	G	0.7392	0.0019	G	C	0.240628	C	0.240628	0.92896
rs2585442	20	52737123	G	C	0.752	0.00177663	C	G	0.263068	G	0.263068	0.97246
rs17217119	20	52742590	A	G	0.2031	0.00183395	A	G	0.206177	A	0.793823	0.99941
rs2762943	20	52790786	G	T	0.0805	0.00501559	T	G	0.925818	G	0.925818	0.90691
rs1573815	3	52870132	G	A	0.2333	0.00222994	G	A	0.251848	G	0.748152	0.9996
rs149654576	5	53016006	G	T	0.833	0.00253239	T	G	0.767027	G	0.767027	0.99848
rs11714876	3	53101640	G	C	0.8985	0.00232625	C	G	0.094773	G	0.094773	0.98113
rs12597487	16	53191470	C	T	0.7067	0.0028	T	C	0.293559	C	0.293559	0.9363
rs114118094	5	53285762	T	A	0.9233	0.00426302	A	T	0.0700898	T	0.0700898	0.96907
rs79760705	5	53298716	G	T	0.1115	0.00607603	G	T	0.111932	G	0.888068	0.99895
rs7259073	19	53357172	C	T	0.9304	0.004	C	T	0.920143	C	0.079857	0.94797
rs2682325	12	53363398	A	G	0.6105	0.00168448	G	A	0.390707	A	0.390707	0.9917
rs3820201	1	53581670	A	G	0.3771	0.0017	A	G	0.359952	A	0.640048	0.79414
rs17730281	15	53907948	G	A	0.2268	0.00250225	G	A	0.204989	G	0.795011	1.00009
rs34753685	15	53969364	A	G	0.5557	0.00222336	G	A	0.461985	A	0.461985	0.99497
rs11170630	12	54040410	C	G	0.1568	0.00269242	C	G	0.160639	C	0.839361	0.98549
rs1183394	1	54222571	G	A	0.1181	0.0026	A	G	0.896383	G	0.896383	0.99756
rs62325228	4	54318751	G	T	0.1449	0.0022	G	T	0.13226	G	0.86774	0.99555
rs2071047	14	54418411	G	A	0.4094	0.00198829	G	A	0.409055	G	0.590945	0.99859
rs10865282	2	54572592	G	A	0.8004	0.00240566	G	A	0.783263	G	0.216737	0.99869
rs8012016	14	54640564	G	A	0.05	0.00331645	G	A	0.0605861	G	0.939414	0.99865
rs12951993	17	54760614	A	G	0.58	0.0022	A	G	0.612724	A	0.387276	0.96204
rs354211	2	54932516	T	C	0.65	0.00240565	C	T	0.362328	T	0.362328	0.9987
rs7105587	11	55343517	A	G	0.8284	0.002	G	A	0.174762	A	0.174762	0.99538
rs72868882	6	55644601	T	G	0.9347	0.0034	G	T	0.0479145	T	0.0479145	0.96639
rs17413465	1	55718708	C	A	0.1849	0.0025	C	A	0.17793	C	0.82207	0.99577
rs737092	20	55990405	C	T	0.5115	0.00167784	T	C	0.492872	C	0.492872	0.7287
rs12669623	7	56139179	C	G	0.3007	0.0018	G	C	0.686378	C	0.686378	0.98676
rs2235826	20	56143169	A	T	0.188	0.00295288	T	A	0.830517	A	0.830517	0.97425
rs7221205	17	56485799	A	G	0.8134	0.00171188	G	A	0.213173	A	0.213173	0.99489
rs1757915	1	56615809	G	A	0.3532	0.0023763	G	A	0.35982	G	0.64018	0.99998
rs7298123	12	56860073	C	T	0.8002	0.00184083	C	T	0.787751	C	0.212249	0.99408
rs115778011	1	56925754	C	T	0.9641	0.00453267	T	C	0.0228353	C	0.0228353	0.99502
rs3782232	12	57116249	G	A	0.0711	0.00277462	G	A	0.0600581	G	0.939942	0.90072
rs7217845	17	57236900	G	A	0.3318	0.00181122	G	A	0.320354	G	0.679646	0.98835
rs6026592	20	57477211	A	G	0.6372	0.0021	A	G	0.645195	A	0.354805	0.95477
rs7117020	11	57499655	T	G	0.4455	0.0019	T	G	0.438622	T	0.561378	0.99241
rs9311652	3	57530156	G	A	0.17	0.002	G	A	0.152983	G	0.847017	0.9873
rs12148280	15	57775826	G	A	0.0998	0.00255463	G	A	0.105069	G	0.894931	0.99373
rs1994887	15	57793765	A	C	0.7259	0.00213458	C	A	0.276399	A	0.276399	0.99194
rs73119306	12	57826982	A	G	0.2453	0.00313122	A	G	0.233105	A	0.766895	0.99556
rs2922231	15	57848578	C	T	0.2038	0.0019758	C	T	0.199578	C	0.800422	0.99581
rs11079418	17	59239754	G	T	0.1929	0.00580815	T	G	0.805306	G	0.805306	0.99963
rs17512515	17	59284477	T	G	0.1939	0.00420176	T	G	0.161431	T	0.838569	0.98035
rs9960465	18	59359219	C	T	0.2085	0.0035	C	T	0.19773	C	0.80227	0.98778
rs11657044	17	59450105	T	C	0.8318	0.00464747	T	C	0.810586	T	0.189414	0.99373
rs1000423	17	59475642	C	T	0.7321	0.00384893	C	T	0.732577	C	0.267423	0.76244
rs6142934	20	60621854	T	C	0.1064	0.00264975	T	C	0.092397	T	0.907603	1.00002
rs13009393	2	60633364	G	A	0.3973	0.0014	G	A	0.405227	G	0.594773	0.9965
rs2236521	20	60892116	A	G	0.4518	0.00179589	G	A	0.553194	A	0.553194	0.63099
rs7829407	8	61369006	A	G	0.8648	0.0019	G	A	0.150079	A	0.150079	0.995
rs72629024	20	62152519	G	C	0.8506	0.00355504	C	G	0.00461985	G	0.00461985	0.03697
rs2261092	20	62353933	A	G	0.922	0.00391426	A	G	0.934398	A	0.065602	0.9792
rs8126001	20	62711459	C	T	0.4899	0.00211252	C	T	0.522175	C	0.477825	0.30116
rs956006	15	62808539	C	T	0.3332	0.0018	C	T	0.338569	C	0.661431	0.99938
rs2652815	15	63401345	T	C	0.8011	0.00171628	T	C	0.778511	T	0.221489	0.99515
rs11071738	15	63580155	T	C	0.4724	0.00184639	T	C	0.466209	T	0.533791	0.99947
rs10821944	10	63785089	G	T	0.7298	0.0018	G	T	0.717133	G	0.282867	1.00005
rs73119035	3	63993966	G	A	0.8668	0.0034	A	G	0.126056	G	0.126056	0.99513
rs34400381	11	65143892	G	A	0.0386	0.00737962	G	A	0.0220433	G	0.977957	0.78746
rs8866	17	65373979	C	G	0.3956	0.0017	C	G	0.364044	C	0.635956	0.97712
rs4930319	11	65555458	C	G	0.6484	0.00330952	G	C	0.36708	C	0.36708	0.93052
rs35072105	7	65609817	A	G	0.4609	0.002	A	G	0.459477	A	0.540523	0.96457
rs4257020	12	65965572	T	C	0.2737	0.0018	C	T	0.75132	T	0.75132	0.96579
rs7497961	15	66020908	A	G	0.2482	0.0015	A	G	0.252112	A	0.747888	0.98447
rs6501468	17	66427696	C	T	0.2295	0.0027	T	C	0.786299	C	0.786299	0.96001
rs950965	2	66668309	A	G	0.659	0.0018	A	G	0.659715	A	0.340285	0.99932
rs11557049	8	66692011	T	C	0.9355	0.0044	C	T	0.0608501	T	0.0608501	0.99685
rs79483120	15	67454378	T	G	0.0747	0.00313853	T	G	0.0786695	T	0.921331	0.99867
rs3743342	15	67485667	T	C	0.7765	0.00165834	C	T	0.221093	T	0.221093	0.99746
rs2815367	1	67500762	A	G	0.3498	0.00190397	G	A	0.680966	A	0.680966	0.98105
rs7707989	5	67691880	G	A	0.7987	0.00194982	G	A	0.800158	G	0.199842	0.99945
rs1184743	12	67726936	A	T	0.6481	0.0014	A	T	0.644799	A	0.355201	0.99983
rs17256228	5	67741508	T	C	0.8916	0.00540056	C	T	0.11642	T	0.11642	0.99606
rs4415537	1	68009663	C	T	0.7427	0.00190397	C	T	0.725845	C	0.274155	0.99446
rs35239	5	68029078	A	C	0.7954	0.001662	A	C	0.783527	A	0.216473	0.98937
rs78660602	5	68043894	A	G	0.0934	0.0046274	A	G	0.0791975	A	0.920802	0.98809
rs111598706	14	68074745	A	G	0.2563	0.0014	A	G	0.242872	A	0.757128	0.9748
rs9925773	16	68312864	A	G	0.7279	0.0028	A	G	0.721621	A	0.278379	0.97437
rs1183278	5	68739202	C	T	0.5507	0.00185155	T	C	0.453933	C	0.453933	0.95486
rs7126281	11	68910223	C	G	0.2896	0.00211969	C	G	0.296199	C	0.703801	0.9796
rs61882187	11	69188078	T	C	0.3014	0.00190252	T	C	0.297782	T	0.702218	0.78213
rs113441031	16	69763280	T	C	0.8349	0.003	C	T	0.144139	T	0.144139	0.98969
rs13071701	3	69902514	T	C	0.4295	0.0016	T	C	0.42661	T	0.57339	0.98862
rs7084764	10	69960430	G	A	0.4975	0.00252941	G	A	0.48878	G	0.51122	0.99657
rs2186797	11	70007770	C	T	0.9358	0.0031	T	C	0.0649419	C	0.0649419	0.7014
rs61869325	10	70329904	T	C	0.8674	0.00255104	C	T	0.135824	T	0.135824	0.97889
rs75851090	9	71173293	C	T	0.0292	0.00436475	C	T	0.030623	C	0.969377	0.96728
rs869950	9	71179545	A	T	0.2019	0.00283929	A	T	0.200106	A	0.799894	0.97298
rs7864097	9	71401142	C	T	0.2881	0.00208676	C	T	0.247888	C	0.752112	0.99938
rs4744712	9	71434707	A	C	0.601	0.00339762	A	C	0.599129	A	0.400871	0.99866
rs12923644	16	71726975	C	T	0.4757	0.0019	C	T	0.488648	C	0.511352	0.99559
rs303938	13	72371757	T	G	0.4025	0.0027	T	G	0.383976	T	0.616024	0.97496
rs1858800	16	73024276	C	T	0.3474	0.0024	C	T	0.356785	C	0.643215	0.99972
rs17122159	14	73372021	T	C	0.8134	0.00212911	C	T	0.195222	T	0.195222	0.99995
rs4242949	13	73716626	G	A	0.8067	0.0019865	G	A	0.811906	G	0.188094	0.99832
rs6546861	2	73849861	C	T	0.229	0.0063	C	T	0.229013	C	0.770987	0.96606
rs10142359	14	73884540	G	A	0.514	0.00110064	A	G	0.486668	G	0.486668	0.98514
rs72719670	14	74096048	T	C	0.2228	0.0017106	T	C	0.139916	T	0.860084	0.79276
rs1028883	13	74108587	G	T	0.4336	0.0019865	T	G	0.557946	G	0.557946	0.99259
rs7334967	13	74726097	C	T	0.8104	0.002	T	C	0.179778	C	0.179778	0.99667
rs2472297	15	75027880	C	T	0.2614	0.00302852	C	T	0.243268	C	0.756732	0.787
rs2008476	11	75470813	T	C	0.9031	0.0025	C	T	0.114176	T	0.114176	0.98504
rs3849968	10	75483592	C	A	0.7594	0.00188407	A	C	0.751188	C	0.751188	0.99353
rs3815455	7	75611756	C	T	0.2947	0.0026	C	T	0.284187	C	0.715813	0.93881
rs1874150	10	75867633	T	C	0.7299	0.00213922	T	C	0.74538	T	0.25462	0.99543
rs74024019	15	76201251	A	G	0.0287	0.00744113	A	G	0.0241552	A	0.975845	0.95869
rs12905847	15	76240707	C	T	0.1127	0.00291078	C	T	0.125396	C	0.874604	0.92941
rs1275609	12	76271183	G	A	0.3207	0.0016	G	A	0.310982	G	0.689018	0.9923
rs145727191	15	76301905	A	G	0.9716	0.00608187	G	A	0.0233633	A	0.0233633	0.68712
rs10851885	15	76304503	G	A	0.7514	0.00370935	A	G	0.245248	G	0.245248	0.99985
rs1913641	8	76483239	T	G	0.5202	0.0021	T	G	0.511484	T	0.488516	0.998
rs6453319	5	76847499	C	A	0.4501	0.0013	A	C	0.55425	C	0.55425	0.95378
rs8096658	18	77156537	G	C	0.5114	0.00516299	C	G	0.521647	G	0.521647	0.2522
rs6839401	4	77363639	T	G	0.2528	0.00194681	T	G	0.270063	T	0.729937	0.99196
rs6839100	4	77379189	G	A	0.2298	0.00320778	G	A	0.221885	G	0.778115	0.99531
rs28817415	4	77401452	T	C	0.5522	0.00234017	C	T	0.433606	T	0.433606	0.9962
rs2960455	7	77521947	G	A	0.7148	0.0043	A	G	0.268875	G	0.268875	0.98445
rs9807637	18	77768880	C	T	0.8038	0.00169311	C	T	0.788939	C	0.211061	0.98839
rs7536433	1	78023173	C	T	0.2111	0.0025	C	T	0.206837	C	0.793163	0.97898
rs4945268	11	78037936	T	C	0.16	0.0024	T	C	0.173574	T	0.826426	0.9986
rs3797537	5	78322650	G	A	0.7134	0.0021	A	G	0.319562	G	0.319562	0.99989
rs11109717	12	78811781	T	C	0.3027	0.0017	T	C	0.290655	T	0.709345	0.99982
rs12899201	15	79033534	A	G	0.2536	0.00176465	G	A	0.730201	A	0.730201	0.95971
rs112238647	15	79051705	T	C	0.9365	0.00319114	C	T	0.0476505	T	0.0476505	0.82257
rs12449763	17	79527953	A	T	0.2178	0.0022	A	T	0.201294	A	0.798706	0.79345
rs11644836	16	79712655	C	G	0.678	0.0016902	G	C	0.332761	C	0.332761	0.9929
rs28623477	16	79942318	A	G	0.1479	0.00279508	A	G	0.164335	A	0.835665	0.96741
rs180814424	14	80757474	C	T	0.0114	0.0082	C	T	0.0113516	C	0.988648	0.87839
rs1458038	4	81164723	C	T	0.2957	0.0031	C	T	0.295011	C	0.704989	0.99884
rs62035088	15	81165842	G	A	0.1696	0.0026	G	A	0.168295	G	0.831705	0.95685
rs6574652	14	81870100	T	C	0.4499	0.0017	C	T	0.568374	T	0.568374	0.95857
rs7096715	10	82195949	T	C	0.5783	0.0019	T	C	0.57537	T	0.42463	0.99525
rs10862375	12	82254809	C	G	0.7238	0.0019	G	C	0.281547	C	0.281547	0.99844
rs1887251	1	82957845	C	T	0.3626	0.0029	T	C	0.660771	C	0.660771	0.98205
rs4617830	15	83464372	C	A	0.7816	0.0024	A	C	0.239968	C	0.239968	0.99697
rs11646443	16	84270476	G	A	0.3435	0.0016	G	A	0.342001	G	0.657999	0.98155
rs7199123	16	84776178	T	A	0.7001	0.0016	A	T	0.319034	T	0.319034	0.99115
rs7169629	15	85191274	G	C	0.5203	0.002	C	G	0.473073	G	0.473073	0.99287
rs10111039	8	86396656	G	A	0.5952	0.0016	G	A	0.633448	G	0.366552	0.9888
rs2976178	8	87332552	C	G	0.244	0.0028	C	G	0.255148	C	0.744852	0.96933
rs7206128	16	88028533	G	C	0.354	0.0015	C	G	0.630148	G	0.630148	0.98479
rs60503594	14	88874915	T	C	0.3384	0.0022	T	C	0.333421	T	0.666579	0.99796
rs3127702	10	88935498	C	T	0.1508	0.0021	T	C	0.875792	C	0.875792	0.95126
rs4290474	16	89338420	G	C	0.1116	0.00308399	G	C	0.0871172	G	0.912883	0.60746
rs4785569	16	89555314	T	C	0.5915	0.00184868	T	C	0.588305	T	0.411695	0.99885
rs164747	16	89708680	G	T	0.5684	0.00322783	T	G	0.459741	G	0.459741	0.88449
rs72912510	6	90118764	A	G	0.796	0.00277853	G	A	0.207761	A	0.207761	0.98258
rs854922	6	90121950	A	G	0.9083	0.00301573	G	A	0.092265	A	0.092265	0.90628
rs2185786	10	90232512	T	C	0.3969	0.0017	T	C	0.401795	T	0.598205	0.99842
rs13140982	4	90278279	G	A	0.2788	0.0016	A	G	0.722809	G	0.722809	0.97822
rs7727632	5	90609009	T	C	0.8956	0.0025	T	C	0.885824	T	0.114176	0.99618
rs61311941	9	92285323	A	G	0.0778	0.0029	A	G	0.0805174	A	0.919483	0.7568
rs35629566	14	93072317	G	C	0.8244	0.00261889	C	G	0.183474	G	0.183474	0.93766
rs12588550	14	93407486	T	C	0.3006	0.00198055	C	T	0.69443	T	0.69443	0.72336
rs60258091	14	93452838	A	T	0.189	0.00166071	A	T	0.202878	A	0.797122	0.89316
rs192226233	14	93563569	C	A	0.1919	0.0018084	C	A	0.770723	C	0.229277	0.47311
rs35886508	14	93713984	A	G	0.813	0.00157811	G	A	0.182682	A	0.182682	0.98724
rs10882015	10	93761424	A	T	0.3733	0.00199596	A	T	0.397307	A	0.602693	0.99011
rs2053196	12	93962959	C	T	0.7876	0.0018	T	C	0.211589	C	0.211589	0.98921
rs7514579	1	94051350	A	C	0.2312	0.0026	A	C	0.211325	A	0.788675	0.93601
rs2068888	10	94839642	A	G	0.5496	0.00309739	G	A	0.470037	A	0.470037	0.95168
rs10493872	1	94890418	T	G	0.6928	0.0018	G	T	0.309794	T	0.309794	0.89329
rs2452592	4	95481367	A	G	0.6381	0.0016	G	A	0.36312	A	0.36312	0.99852
rs3793662	9	95886051	C	T	0.8075	0.0021	C	T	0.813886	C	0.186114	0.81487
rs4735334	8	95955292	A	G	0.3018	0.0017	G	A	0.697598	A	0.697598	0.99265
rs7326821	13	96068204	G	A	0.8264	0.0023	A	G	0.151267	G	0.151267	0.99123
rs3796463	4	96108805	G	C	0.7082	0.0016	G	C	0.724525	G	0.275475	0.99418
rs11625405	14	96664898	G	A	0.7295	0.0019	A	G	0.272175	G	0.272175	0.8789
rs943347	10	97278123	C	T	0.8033	0.0024	T	C	0.184002	C	0.184002	0.9968
rs27028	5	97911851	A	G	0.6343	0.0017	A	G	0.614704	A	0.385296	0.99851
rs59646751	15	99276521	T	G	0.6898	0.0023	G	T	0.329725	T	0.329725	0.98047
rs793489	3	99497108	T	G	0.335	0.0016	G	T	0.676742	T	0.676742	0.99524
rs56261560	14	99750386	T	C	0.6534	0.0017	C	T	0.348997	T	0.348997	0.93804
rs12432201	14	100771483	C	T	0.6926	0.00209537	T	C	0.341473	C	0.341473	0.67883
rs11166440	1	100808363	G	A	0.6284	0.0024	A	G	0.395459	G	0.395459	0.99989
rs1857859	6	100894587	G	A	0.2696	0.0015	G	A	0.253036	G	0.746964	0.9952
rs11850952	14	101056280	G	T	0.2578	0.00167213	G	T	0.2401	G	0.7599	0.83999
rs55924910	2	101729364	G	C	0.8452	0.0026	C	G	0.157471	G	0.157471	0.99869
rs59860440	7	101902605	C	T	0.33	0.0022	C	T	0.318506	C	0.681494	0.8231
rs10093614	8	102665872	A	G	0.6104	0.0018	G	A	0.407999	A	0.407999	0.9747
rs11160691	14	102997017	T	G	0.6382	0.0018	T	G	0.651531	T	0.348469	0.74993
rs17027496	2	103178223	A	T	0.8121	0.0032	T	A	0.110348	A	0.110348	0.97866
rs2780956	9	103348634	A	G	0.5868	0.0014	G	A	0.413015	A	0.413015	0.99837
rs223389	4	103748943	G	A	0.1976	0.00190096	G	A	0.205649	G	0.794351	0.97349
rs223308	4	103812499	A	G	0.4821	0.00176095	A	G	0.484293	A	0.515707	0.99118
rs2756127	14	104000183	T	C	0.6297	0.0014	C	T	0.351769	T	0.351769	0.90938
rs3781291	10	104166466	T	G	0.298	0.00165388	T	G	0.320486	T	0.679514	0.85408
rs284859	10	104573017	G	T	0.182	0.00272288	G	T	0.17397	G	0.82603	0.97785
rs1584028	3	105490923	C	T	0.5643	0.0017	C	T	0.579329	C	0.420671	0.99752
rs7766720	6	107172979	C	T	0.9205	0.0023	T	C	0.0741816	C	0.0741816	0.99478
rs4946932	6	108974746	C	A	0.3022	0.0028	A	C	0.683474	C	0.683474	0.98944
rs56043887	4	109705967	T	C	0.4889	0.0021	C	T	0.502772	T	0.502772	0.9766
rs660240	1	109817838	T	C	0.7824	0.0028662	T	C	0.780095	T	0.219905	0.99191
rs12145677	1	110023610	A	G	0.6963	0.00251454	G	A	0.301214	A	0.301214	0.97747
rs12544197	8	110107825	A	G	0.509	0.0016	G	A	0.484029	A	0.484029	0.99901
rs4142040	13	110878672	C	T	0.7883	0.00165446	T	C	0.200238	C	0.200238	0.99169
rs9521720	13	111018009	C	G	0.5995	0.00214149	G	C	0.410639	C	0.410639	0.99647
rs1042752	11	111223111	G	A	0.538	0.0018	A	G	0.449974	G	0.449974	0.99247
rs3184504	12	111884608	T	C	0.5231	0.0015	T	C	0.49142	T	0.50858	0.99948
rs72830431	10	111951047	A	G	0.9332	0.0029	G	A	0.0704857	A	0.0704857	0.98089
rs10816810	9	112203397	A	G	0.657	0.0017	G	A	0.340417	A	0.340417	0.99299
rs78366259	1	113254648	G	A	0.9653	0.00452976	A	G	0.031283	G	0.031283	0.8552
rs12736457	1	113258293	G	C	0.8706	0.00590588	C	G	0.123944	G	0.123944	0.90478
rs13245051	7	113362799	A	G	0.5543	0.0019	A	G	0.549102	A	0.450898	0.95328
rs11123169	2	113967075	C	T	0.6637	0.0021	C	T	0.655095	C	0.344905	0.937
rs665731	11	114032484	T	C	0.8149	0.0022	C	T	0.169219	T	0.169219	0.99996
rs17602729	1	115236057	G	A	0.1288	0.0027	G	A	0.132392	G	0.867608	0.99799
rs71606723	4	115498457	T	A	0.7697	0.0024	A	T	0.238648	T	0.238648	0.98563
rs11613538	12	115759264	T	G	0.217	0.0018	T	G	0.238648	T	0.761352	1.00011
rs6585310	10	116732726	A	G	0.588	0.0013	G	A	0.401399	A	0.401399	0.99386
rs57445665	1	117021122	G	A	0.2055	0.0021	G	A	0.197334	G	0.802666	0.94856
rs11217090	11	118789952	C	T	0.8917	0.00279005	C	T	0.094905	C	0.905095	0.82185
rs2509851	11	118966780	C	A	0.6297	0.0016941	A	C	0.38226	C	0.38226	0.98215
rs4849692	2	119069408	C	T	0.1724	0.0019	T	C	0.848997	C	0.848997	0.96245
rs4836732	9	119266695	C	T	0.5286	0.00245116	C	T	0.51188	C	0.48812	1.00013
rs62574194	9	119479868	A	G	0.8499	0.00229922	A	G	0.150343	A	0.849657	0.98563
rs2095567	10	120248713	C	T	0.7544	0.0018	C	T	0.74736	C	0.25264	0.98732
rs114353587	2	120824615	T	C	0.9476	0.00577307	C	T	0.0438226	T	0.0438226	0.84213
rs79346194	8	120886486	A	G	0.3079	0.00211469	A	G	0.325898	A	0.674102	0.9824
rs2139437	8	121003684	C	T	0.7806	0.00201542	C	T	0.789071	C	0.210929	0.99081
rs17050272	2	121306440	A	G	0.5807	0.00288654	G	A	0.438358	A	0.438358	0.9328
rs1800574	12	121416864	T	C	0.97	0.0063	C	T	0.0332629	T	0.0332629	0.87829
rs9868185	3	121657593	G	A	0.5316	0.0029	A	G	0.44509	G	0.44509	0.99977
rs952151	11	121658512	A	G	0.7659	0.0023	A	G	0.759768	A	0.240232	0.99921
rs11694902	2	121988884	G	A	0.1397	0.0041	G	A	0.141763	G	0.858237	0.99129
rs1945397	11	122598602	G	A	0.5667	0.0015	A	G	0.430966	G	0.430966	0.96093
rs7088058	10	124149352	C	T	0.4024	0.0015	C	T	0.399947	C	0.600053	0.98899
rs7135314	12	124478566	A	T	0.3323	0.0018	A	T	0.351373	A	0.648627	0.99946
rs61546496	3	124706862	A	C	0.6671	0.0017	A	C	0.685982	A	0.314018	0.99637
rs2364373	3	125863634	C	G	0.833	0.00246189	C	G	0.158263	C	0.841737	0.9995
rs750714	3	125904688	A	G	0.5762	0.00225273	G	A	0.457761	A	0.457761	0.99967
rs10447437	6	126258892	A	G	0.456	0.0016	A	G	0.455781	A	0.544219	0.99965
rs10430743	10	126456997	G	T	0.4278	0.0027	T	G	0.576558	G	0.576558	0.99616
rs28601761	8	126500031	G	C	0.5757	0.0031	C	G	0.447994	G	0.447994	0.91289
rs248114	5	126520937	A	G	0.5308	0.0017	A	G	0.54831	A	0.45169	0.99667
rs7458839	7	127495797	C	T	0.2931	0.0023	C	T	0.260956	C	0.739044	0.99882
rs1443055	4	128211660	A	T	0.6561	0.00199813	T	A	0.629884	A	0.629884	0.98633
rs12575164	11	128349430	T	C	0.225	0.002	T	C	0.199842	T	0.800158	1.00013
rs3757387	7	128576086	C	T	0.5477	0.00207599	T	C	0.421331	C	0.421331	0.93119
rs13227214	7	128740355	C	G	0.5439	0.00207599	C	G	0.564546	C	0.435454	0.99862
rs11723915	4	129060460	C	T	0.666	0.00165522	C	T	0.670011	C	0.329989	0.99861
rs34442537	4	129540393	G	C	0.6788	0.00203002	C	G	0.329593	G	0.329593	0.96629
rs79808490	7	129582613	T	C	0.0935	0.00369137	T	C	0.0906811	T	0.909319	0.99858
rs11556924	7	129663496	C	T	0.3802	0.00188837	C	T	0.394007	C	0.605993	0.90114
rs925612	3	129709352	T	C	0.5261	0.0014	T	C	0.545143	T	0.454857	0.98725
rs1519844	8	129918389	G	C	0.6113	0.0018	C	G	0.400739	G	0.400739	0.99919
rs6595989	5	130359215	C	T	0.2288	0.00164249	T	C	0.768611	C	0.768611	0.98315
rs7740107	6	130374461	T	A	0.738	0.0029	T	A	0.729145	T	0.270855	0.99758
rs4837197	9	130622946	T	C	0.8244	0.002	T	C	0.846093	T	0.153907	0.62339
rs2281490	6	131152851	G	A	0.2962	0.0016	G	A	0.277851	G	0.722149	0.99984
rs1711667	10	131278410	T	G	0.419	0.0018	G	T	0.587249	T	0.587249	0.99883
rs62385693	5	131773674	T	C	0.1943	0.00226106	T	C	0.217925	T	0.782075	0.99465
rs115926813	5	131790662	A	G	0.9609	0.00469376	G	A	0.0411827	A	0.0411827	0.98663
rs2608916	6	131871605	G	T	0.777	0.0028	T	G	0.19971	G	0.19971	0.99791
rs80120242	3	132235344	A	T	0.057	0.00376678	A	T	0.0465945	A	0.953406	0.69425
rs66827546	5	132388960	A	G	0.7374	0.00251495	G	A	0.274155	A	0.274155	0.97325
rs11923081	3	132439403	C	A	0.8828	0.00222725	A	C	0.116156	C	0.116156	0.98374
rs11791149	9	133504909	C	T	0.8197	0.0023	T	C	0.170935	C	0.170935	0.94928
rs9373056	6	133797208	C	T	0.32	0.0029329	C	T	0.32141	C	0.67859	0.99591
rs2636596	6	133924856	C	T	0.2306	0.00176282	T	C	0.797254	C	0.797254	0.98102
rs12190287	6	134214525	G	C	0.6231	0.00207824	C	G	0.366816	G	0.366816	0.99934
rs10283362	8	134332960	C	T	0.1581	0.0021	C	T	0.167767	C	0.832233	0.96668
rs12680655	8	135637337	C	G	0.3968	0.0015	C	G	0.384768	C	0.615232	0.99672
rs6716446	2	135727188	G	A	0.7546	0.0018	A	G	0.313358	G	0.313358	0.97836
rs35320690	3	135932494	T	C	0.2775	0.0026	T	C	0.273627	T	0.726373	0.98398
rs9376148	6	136098500	C	A	0.6474	0.0015	A	C	0.36246	C	0.36246	0.99787
rs550057	9	136146597	C	T	0.2572	0.0025	C	T	0.265707	C	0.734293	0.99903
rs10993907	9	136928644	C	T	0.6651	0.0015	T	C	0.2533	C	0.2533	0.52892
rs6708702	2	137074132	A	G	0.6981	0.0019	G	A	0.357973	A	0.357973	0.98793
rs61482805	9	139102317	C	G	0.3289	0.0021	C	G	0.2401	C	0.7599	0.27175
9:140085182_A_G	9	140085182	G	A	0.728	0.002073	A	G	0.00356389	G	0.00356389	0.01187
9:140149113_G_A	9	140149113	G	A	0.7278	0.00164478	G	A	0.994984	G	0.005016	0.01386
rs57345461	3	141126825	T	A	0.8991	0.00229081	A	T	0.0916051	T	0.0916051	0.98997
rs13065446	3	141737842	T	C	0.3272	0.0018713	C	T	0.672518	T	0.672518	0.99355
rs7630837	3	141759346	T	C	0.1876	0.0017935	C	T	0.812038	T	0.812038	0.99867
rs9812062	3	141837227	C	A	0.7786	0.00179093	A	C	0.232313	C	0.232313	0.9875
rs3739238	8	142222445	T	C	0.5904	0.0014	T	C	0.54831	T	0.45169	0.94429
rs9814656	3	142783196	A	G	0.6268	0.0013	A	G	0.619588	A	0.380412	0.99362
rs4690771	4	144051097	G	A	0.6014	0.00186348	G	A	0.595037	G	0.404963	0.99615
rs139323761	4	144355290	G	C	0.0269	0.00676414	G	C	0.0166315	G	0.983368	0.72584
rs6985555	8	144905947	C	T	0.2857	0.0018045	C	T	0.24472	C	0.75528	0.35026
rs11786896	8	145018354	T	C	0.9507	0.00553917	C	T	0.00818374	T	0.00818374	0.12106
rs58117425	2	145681570	A	G	0.7621	0.0019	G	A	0.231257	A	0.231257	0.99498
rs4705067	5	148542406	C	G	0.7913	0.0019	C	G	0.791315	C	0.208685	0.99799
rs13032786	2	148803672	G	C	0.6961	0.0032	C	G	0.336721	G	0.336721	0.99266
rs4725958	7	150534508	C	A	0.209	0.00180743	A	C	0.802138	C	0.802138	0.99733
rs3918226	7	150690176	T	C	0.9175	0.00305575	C	T	0.0675818	T	0.0675818	0.57824
rs749319	7	150798980	A	G	0.7058	0.00170288	G	A	0.289599	A	0.289599	0.69879
rs267738	1	150940625	T	G	0.2151	0.0053	T	G	0.200898	T	0.799102	0.99974
rs10224002	7	151415041	G	A	0.7152	0.0077	A	G	0.289335	G	0.289335	0.80105
rs12488207	3	151991598	T	C	0.2956	0.0015	T	C	0.288675	T	0.711325	0.97252
rs3755479	2	152212399	T	G	0.8632	0.00280586	G	T	0.137144	T	0.137144	0.99802
rs10432479	2	152365775	T	C	0.6288	0.00200462	T	C	0.610876	T	0.389124	0.9924
rs357482	3	153889855	C	T	0.1425	0.0024	T	C	0.877904	C	0.877904	0.99712
rs62432758	6	154858360	T	C	0.2191	0.00246757	T	C	0.225053	T	0.774947	0.94354
rs9397738	6	154986664	G	A	0.8588	0.00313627	G	A	0.849921	G	0.150079	0.96911
rs4971092	1	155143946	T	C	0.1201	0.00257878	C	T	0.873416	T	0.873416	0.75755
rs180921974	1	155268131	G	T	0.9786	0.00629006	T	G	0.0166315	G	0.0166315	0.87761
rs9333592	7	155605071	C	T	0.0779	0.00408113	C	T	0.0678458	C	0.932154	0.63959
rs288766	7	155619498	T	A	0.3511	0.00174159	A	T	0.655623	T	0.655623	0.96684
rs28691751	7	155662386	A	C	0.8791	0.00227675	C	A	0.106917	A	0.106917	0.99677
rs12671694	7	155665959	C	T	0.5326	0.00147661	T	C	0.456573	C	0.456573	0.99202
rs111239279	7	155670175	T	C	0.0185	0.0067388	T	C	0.00791975	T	0.99208	0.61003
rs10252184	7	156090770	A	T	0.1135	0.00264672	A	T	0.1118	A	0.8882	0.98139
rs2365286	7	156258179	A	G	0.2571	0.00254102	G	A	0.737196	A	0.737196	0.99702
rs2530742	7	156399953	G	T	0.2117	0.00232581	T	G	0.790655	G	0.790655	0.99042
rs7565830	2	159810691	A	G	0.2754	0.0018	A	G	0.275607	A	0.724393	0.93606
rs9347368	6	160397200	G	T	0.0856	0.0032739	G	T	0.0822334	G	0.917767	0.99958
rs1867351	6	160543123	C	T	0.7945	0.00367567	T	C	0.225317	C	0.225317	0.99619
rs3798167	6	160567928	T	G	0.795	0.00443876	G	T	0.207629	T	0.207629	0.98714
rs2619264	6	160635258	G	A	0.772	0.00164438	G	A	0.796859	G	0.203141	0.95265
rs2279463	6	160668389	G	A	0.8637	0.00132466	A	G	0.118268	G	0.118268	0.94109
rs316010	6	160674557	T	C	0.1066	0.00519399	C	T	0.900739	T	0.900739	0.98922
rs3123629	6	160906086	G	A	0.3006	0.00191117	G	A	0.293559	G	0.706441	0.99995
rs141805598	6	161030735	C	T	0.0072	0.0116723	C	T	0.00897571	C	0.991024	0.87891
rs1998044	6	161097865	A	G	0.8459	0.00350038	G	A	0.140971	A	0.140971	0.97289
rs118180095	6	161168387	G	A	0.9917	0.0106953	A	G	0.00646779	G	0.00646779	0.75412
rs4442348	1	163739717	G	A	0.5065	0.0018	A	G	0.469905	G	0.469905	0.99748
rs76273615	3	169092038	G	A	0.8691	0.003	A	G	0.125132	G	0.125132	0.96596
rs2075252	2	170010985	C	T	0.2467	0.00246481	T	C	0.763596	C	0.763596	0.9997
rs16823029	2	170104938	A	C	0.9186	0.00428162	C	A	0.0805174	A	0.0805174	0.98812
rs6433115	2	170190965	T	C	0.21	0.00229955	T	C	0.203537	T	0.796463	0.98768
rs4668134	2	170206062	A	T	0.0165	0.00912453	T	A	0.984688	A	0.984688	0.98219
rs4656220	1	170649277	C	T	0.3708	0.001822	C	T	0.379488	C	0.620512	0.99832
rs6700683	1	171478706	T	A	0.4711	0.00161412	T	A	0.474525	T	0.525475	0.98842
rs16843855	1	172087098	T	G	0.7176	0.00167706	G	T	0.287619	T	0.287619	0.99552
rs2001129	1	172333248	G	T	0.4382	0.00175038	T	G	0.579593	G	0.579593	0.9974
rs113638576	5	176756088	T	C	0.8598	0.00236039	C	T	0.133976	T	0.133976	0.80949
rs116402366	5	176790807	G	A	0.0275	0.00639367	G	A	0.0209873	G	0.979013	0.5943
rs3812036	5	176813404	T	C	0.748	0.00702916	C	T	0.249208	T	0.249208	0.6951
rs863678	2	176974104	T	G	0.3586	0.00274574	G	T	0.620512	T	0.620512	0.89685
rs187355703	2	176993583	G	C	0.9724	0.00932509	C	G	0.0229673	G	0.0229673	0.96399
rs16863775	2	177263153	T	C	0.8088	0.00192995	C	T	0.193506	T	0.193506	0.98297
rs1992909	2	177417471	A	G	0.4033	0.00168907	A	G	0.409451	A	0.590549	0.97557
rs12472159	2	177691543	G	C	0.6897	0.00175646	C	G	0.305174	G	0.305174	0.99673
rs35440573	2	178144813	T	G	0.3612	0.00294438	T	G	0.343717	T	0.656283	0.98686
rs1844334	2	179681330	C	T	0.336	0.0019	T	C	0.676214	C	0.676214	0.99697
rs3795503	1	180905694	C	T	0.3218	0.0024	C	T	0.318638	C	0.681362	0.9566
rs10797801	1	182971965	T	G	0.5716	0.002	G	T	0.401003	T	0.401003	0.96864
rs6433958	2	183045825	T	C	0.5103	0.0016057	T	C	0.507656	T	0.492344	0.9994
rs62188290	2	183316693	G	A	0.194	0.00172042	G	A	0.221885	G	0.778115	0.98707
rs11545169	3	184020542	G	T	0.1607	0.0021	G	T	0.161563	G	0.838437	0.89169
rs78444298	1	184672098	A	G	0.9807	0.012	G	A	0.0114836	A	0.0114836	0.7783
rs56065557	3	185354216	C	G	0.6891	0.0029152	G	C	0.313226	C	0.313226	0.98835
rs1356291	3	185824644	C	T	0.8087	0.00269623	C	T	0.817318	C	0.182682	0.99979
rs3774292	3	186433574	T	A	0.6827	0.0029	A	T	0.31349	T	0.31349	0.96248
rs10911877	1	186506612	G	A	0.2551	0.0022	G	A	0.259504	G	0.740496	0.99372
rs113510099	2	188065169	G	T	0.8883	0.0031	T	G	0.110876	G	0.110876	0.98703
rs9823161	3	193811168	G	A	0.6871	0.0025	A	G	0.309662	G	0.309662	0.92488
rs13059257	3	195634993	T	C	0.9706	0.0054	C	T	0.0208553	T	0.0208553	0.7053
rs6782621	3	196839028	C	T	0.7221	0.0021	T	C	0.277587	C	0.277587	0.99503
rs12727107	1	199185297	G	A	0.5507	0.0015	G	A	0.556494	G	0.443506	0.9995
rs3850625	1	201016296	G	A	0.119	0.005	G	A	0.123812	G	0.876188	0.99825
rs2469953	2	204322298	T	C	0.5966	0.0014	T	C	0.596357	T	0.403643	0.99943
rs12024377	1	205537858	G	A	0.3697	0.0017	G	A	0.358501	G	0.641499	0.95341
rs2808454	1	207231751	T	A	0.4535	0.0021	A	T	0.539863	T	0.539863	0.9912
rs77683436	1	208052513	T	C	0.06	0.0036	T	C	0.0498944	T	0.950106	0.98445
rs60133051	2	208339161	T	C	0.8647	0.0023	C	T	0.128564	T	0.128564	0.97155
rs10779552	1	211429355	G	A	0.4195	0.0015	A	G	0.578669	G	0.578669	0.9942
rs1047891	2	211540507	A	C	0.687	0.00341109	C	A	0.310058	A	0.310058	0.96009
rs72944180	2	211562924	T	C	0.8065	0.00198256	C	T	0.185322	T	0.185322	0.99755
rs1851285	2	213125286	G	C	0.5332	0.0015	C	G	0.493532	G	0.493532	0.99365
rs112905092	2	214012225	T	C	0.9832	0.0087	C	T	0.0139916	T	0.0139916	0.8795
rs7535253	1	214744893	C	T	0.2101	0.0025	T	C	0.786563	C	0.786563	0.99951
rs1548945	2	217665788	C	T	0.4145	0.00391647	T	C	0.602429	C	0.602429	0.9965
rs16856934	2	217963677	A	G	0.1614	0.00239334	A	G	0.164863	A	0.835137	0.97814
rs17462630	2	219286541	G	C	0.3398	0.0022	G	C	0.340021	G	0.659979	0.66319
rs947517	1	220087195	A	G	0.788	0.0015	A	G	0.785507	A	0.214493	0.99404
rs112068790	2	220308949	T	C	0.0298	0.00461448	T	C	0.0190074	T	0.980993	0.5669
rs1050816	2	220358198	C	T	0.3296	0.0027777	C	T	0.342661	C	0.657339	0.80423
rs61830291	1	221001142	A	C	0.0979	0.004	A	C	0.0966209	A	0.903379	0.96974
rs10933138	2	227201709	G	C	0.2415	0.00194043	C	G	0.771515	G	0.771515	0.98709
rs35483597	2	227329240	T	C	0.1805	0.002324	T	C	0.168823	T	0.831177	0.99203
rs417237	1	228532195	G	T	0.6138	0.0017	G	T	0.589229	G	0.410771	0.95222
rs34707165	2	230692550	A	T	0.3346	0.0019	A	T	0.350977	A	0.649023	0.9899
rs16827879	2	232092301	T	C	0.7564	0.0017	C	T	0.258976	T	0.258976	0.98877
rs1801251	2	233633460	G	A	0.3571	0.00191254	G	A	0.312302	G	0.687698	0.99991
rs62195072	2	234260879	T	C	0.3218	0.00171401	T	C	0.305438	T	0.694562	0.97641
rs2783971	1	243474536	A	C	0.5271	0.0027	A	C	0.493532	A	0.506468	0.99821
rs12403095	1	245471232	T	C	0.7924	0.00164969	C	T	0.197598	T	0.197598	0.98549
rs593881	1	245575662	G	A	0.4613	0.001553	A	G	0.56283	G	0.56283	0.99958

## Sheet: Supplementary Table 11b
Supplementary Table 11b. Proxy variants for eGFRcys PGS in AugUR
Missing variant	Proxy variant	Position	LD	Correlated alleles (minor, major allele)	MAF
rsID	rsID
rs8114689	rs6026592	57477211	0.9957	G=A,A=G	0.3628
rs1087289	rs12197705	24238211	1	G=C,T=T	0.3956
rs34398255	rs67971665	27221227	0.9536	G=C, T=T	0.0209
rs2898037	rs248114	126520937	1	G=A, A=G	0.4692
rs7286581	rs9789944	19100955	0.781	T=C, A=A	0.1879
rs2625166	rs2560851	16887383	0.9412	G=C, A=T	0.4284
rs111541038	rs17027496	103178223	1	T=T, C=A	0.1252
rs9943067	rs10797801	182971965	1	C=G, T=T	0.4254
rs12523781	rs1998044	161097865	0.9924	C=G,G=A	0.1541
rs59299461	rs62574194	119479868	1	C=A,G=G	0.1501
rs36134929	rs4141608	50847242	1	T=C, C=T	0.4026
rs75094798	rs79808490	129582613	1	T=T, A=C	0.1034
rs1584328	rs2364373	125863634	1	A=C, C=G
rs13029395	rs35483597	227329240	0.9474	C=T,T=C	0.1839
rs10762556	rs10733894	75498667	1	A=G,G=T	0.2406
rs11217089	rs11217090	118789952	1	G=C,C=T	0.1083
rs111374932	rs2440164	19428610	1	T=A,C=G	0.4036
rs2607495	rs149654576	53016006	1	G=T,T=G	0.2445
rs1168410	rs1183278	68739202	0.8536	A=T,C=C	0.4493
rs9925045	rs4785569	89555314	0.9918	T=T,C=C	0.4085
rs78299129	rs2585	2150444	0.9954	T=C,C=T	0.3211
rs8070692	rs17512515	59284477	0.8061	T=T,G=G	0.163
rs111562963	rs10035600	34740546	1	G=C,T=T	0.161
rs62330278	rs4690771	144051097	0.9835	A=G,G=A	0.3986
rs845332	rs433821	18203841	1	C=A,G=G	0.2316
rs13137866	rs11723915	129060460	0.9911	T=C,C=T	0.334
rs6827167	rs1443055	128211660	0.9868	T=T,G=A	0.3439
rs4725990	rs749319	150798980	0.9904	G=G,C=A	0.2942
rs34188292	no proxy found

## Sheet: Supplementray Table 12a 
cpid	Supplementary Table 12a. Genetic variants associated with eGFRcrea used for PGS in KORA S4
1:107573565	rsID	Chr	Pos	EA_GWAS	OA_GWAS	EAF_GWAS	Effect_GWAS	Weight_PGS	ALT_allele_KORA	ALT_Frequency_KORA	EA_KORA	EAF_KORA	Imputation Quality
1:110470764	rs3791221	2	226933	G	A	0.6508	0.0022	0.0022	G	0.331573	G	0.331573	0.97658
1:11128654	rs11062102	12	348785	C	T	0.3397	0.00376694	0.00376694	C	0.644403	C	0.644403	0.99953
1:118142558	rs117739035	11	408174	T	G	0.9624	0.0052	0.0052	T	0.00382788	T	0.00382788	0.1083
1:150937405	rs75835529	12	422780	G	A	0.9564	0.00402338	0.00402338	G	0.0359029	G	0.0359029	0.60817
1:154994978	rs17563161	5	497624	A	G	0.7356	0.00272616	0.00272616	A	0.230597	A	0.230597	0.63999
1:15815579	rs434215	5	699046	A	G	0.7184	0.00427578	0.00427578	G	0.817978	T	0.0827614	0.30298
1:159004298	rs80282103	10	899071	T	A	0.9181	0.0083	0.0083	T	0.0827614	T	0.462645	0.94261
1:161163037	rs56034896	4	1010782	T	C	0.5349	0.0017	0.0017	T	0.462645	A	0.106257	0.53738
1:163739717	rs11747993	5	1194030	A	G	0.7484	0.00202022	0.00202022	A	0.106257	A	0.314018	0.20236
1:172366806	rs34520461	7	1266531	A	G	0.7454	0.00218356	0.00218356	A	0.314018	C	0.910903	0.35851
1:180909061	rs13230509	7	1286192	C	G	0.3094	0.00645739	0.00645739	C	0.910903	T	0.612856	0.09437
1:186582662	rs62187541	20	1340244	A	G	0.0682	0.0037	0.0037	G	0.0650739	C	0.679118	0.99654
1:243425689	rs9894634	17	1967501	T	C	0.3997	0.0019	0.0019	T	0.612856	A	0.00435586	0.88692
1:25241056	rs113956264	16	1997004	C	T	0.033	0.0074235	0.0074235	T	0.00250792	T	0.17991	0.09605
1:46023356	rs3107155	1	2060524	T	C	0.605	0.0018	0.0018	C	0.82141	G	0.18321	0.26454
1:48002447	rs2585	11	2150444	C	T	0.6789	0.00176856	0.00176856	C	0.679118	T	0.197334	0.82752
1:51243374	rs75510884	16	2161796	A	G	0.9043	0.00283894	0.00283894	A	0.00435586	G	0.194826	0.03998
1:56615809	rs17885785	11	2167850	T	C	0.7971	0.00207885	0.00207885	T	0.17991	A	0.107841	0.66116
1:59643856	rs11564722	11	2178330	C	T	0.2406	0.00198854	0.00198854	T	0.178854	T	0.062962	0.49751
1:67470843	rs1772976	6	2503335	C	T	0.5183	0.0017	0.0017	T	0.534583	C	0.19641	0.91128
1:78450517	rs34690742	7	2526135	T	A	0.3528	0.0016	0.0016	A	0.378036	T	0.204329	0.77931
1:82957845	rs233436	11	2794902	G	C	0.8149	0.00354265	0.00354265	G	0.18321	T	0.711325	0.86705
1:89307986	rs6084180	20	2808307	T	C	0.2046	0.0020273	0.0020273	C	0.213833	T	0.0518743	0.87293
1:98340139	rs2237886	11	2810731	C	T	0.1068	0.00245478	0.00245478	T	0.102297	G	0.68321	0.61264
10:126419384	rs1056819	11	2949861	T	C	0.8096	0.00202273	0.00202273	T	0.197334	C	0.107313	0.73495
10:28851196	rs6051666	20	3213372	T	A	0.1979	0.00173212	0.00173212	A	0.18585	G	0.464625	0.93018
10:52648454	rs34868434	12	3217586	G	T	0.798	0.00195011	0.00195011	G	0.194826	A	0.375528	0.96124
10:64482939	rs12426678	12	3327324	G	A	0.3197	0.00167896	0.00167896	A	0.289467	G	0.644535	0.85635
10:76421216	rs116646608	12	3350791	A	G	0.9109	0.00354077	0.00354077	A	0.107841	A	0.13886	0.94505
10:899071	rs73047065	12	3364536	T	G	0.9372	0.00395341	0.00395341	T	0.062962	A	0.503036	0.9621
10:94839642	rs16930370	12	3387697	C	T	0.8236	0.00114137	0.00114137	C	0.19641	G	0.062566	0.92444
11:111197910	rs75501914	4	3449781	G	A	0.0656	0.0033	0.0033	A	0.0435586	A	0.569166	0.44389
11:122508163	rs9790	16	3586230	T	C	0.8014	0.00190916	0.00190916	T	0.204329	A	0.541975	0.99693
11:2165576	rs1635404	16	3747042	T	G	0.3027	0.00178782	0.00178782	T	0.711325	T	0.372096	0.75148
11:27319188	rs55678693	19	3951567	T	C	0.8673	0.0024	0.0024	T	0.0518743	A	0.214757	0.23618
11:30760335	rs2288926	19	4498245	G	A	0.3149	0.0016	0.0016	G	0.68321	T	0.226373	0.42036
11:32927778	rs11063193	12	4591100	C	T	0.8783	0.0025	0.0025	C	0.107313	G	0.291579	0.99429
11:47275064	rs2302316	17	4800304	G	A	0.2353	0.0018	0.0018	A	0.232577	A	0.0195354	0.86462
11:61565908	rs434320	11	5575976	C	T	0.2588	0.0029	0.0029	T	0.283923	T	0.70301	0.99913
11:65512057	rs1719935	18	5586542	G	A	0.5317	0.0027	0.0027	G	0.464625	A	0.312698	0.95017
11:68924739	rs1383180	4	5785442	A	G	0.6382	0.0015	0.0015	A	0.375528	A	0.332101	0.99945
12:111884608	rs2515432	8	6374773	T	C	0.5005	0.0015	0.0015	C	0.508448	T	0.296067	0.99987
12:121435427	rs13192947	6	6909188	C	T	0.2872	0.00185877	0.00185877	T	0.277455	A	0.634108	0.98315
12:12210001	rs3904600	6	7109665	G	C	0.3706	0.0013875	0.0013875	G	0.644535	T	0.262144	0.98627
12:123849863	rs1413700	6	7216484	G	C	0.2331	0.00167906	0.00167906	C	0.213833	A	0.724657	0.99083
12:15321921	rs61327861	11	8040323	A	G	0.8669	0.0029	0.0029	A	0.13886	A	0.18519	0.9822
12:21331549	rs6055748	20	8315317	A	G	0.3086	0.0018	0.0018	G	0.284451	A	0.57735	0.99208
12:50267335	rs12549686	8	8548948	C	T	0.239	0.00213388	0.00213388	T	0.217001	G	0.0467265	0.984
12:57789359	rs7012814	8	9173358	G	A	0.4722	0.00248208	0.00248208	A	0.472149	A	0.350053	0.94944
12:82263427	rs61878123	11	9734173	G	A	0.2637	0.00173256	0.00173256	A	0.25462	G	0.418955	0.94495
12:84089045	rs75248620	11	9909127	G	A	0.0819	0.00395926	0.00395926	A	0.0778775	T	0.00435586	0.97802
13:28604007	rs3775932	4	10090930	A	C	0.5035	0.002	0.002	A	0.503036	C	0.0840813	0.97478
13:41611271	rs284316	1	10733081	T	C	0.3381	0.00182257	0.00182257	C	0.319298	A	0.00897571	0.49554
13:48648079	rs11121627	1	10856692	C	T	0.5852	0.00182257	0.00182257	T	0.633844	T	0.0956969	0.65623
13:49775997	rs1595810	2	12115479	A	G	0.8018	0.0022	0.0022	G	0.813094	T	0.442846	0.99675
13:72371415	rs28735420	17	12139964	G	T	0.9405	0.0032	0.0032	G	0.062566	T	0.75132	0.97625
13:96104947	rs308951	3	12201468	A	C	0.749	0.0017	0.0017	C	0.748152	C	0.418823	0.99429
13:97017548	rs11616030	12	12210001	A	C	0.0881	0.004	0.004	C	0.0795935	C	0.527587	0.98569
14:100765823	rs3111316	19	13038415	A	G	0.4118	0.0017	0.0017	A	0.569166	T	0.611404	0.87364
14:73371729	rs11080660	18	13484179	A	G	0.4513	0.0014	0.0014	A	0.541975	A	0.297254	0.99351
14:93407771	rs6778731	3	13947504	T	C	0.3538	0.0015	0.0015	C	0.36774	T	0.0332629	0.99652
14:94844947	rs74183052	19	14175226	T	C	0.6428	0.0019	0.0019	T	0.372096	A	0.42661	0.6661
15:39278107	rs11697103	20	14688818	A	G	0.7495	0.0019	0.0019	A	0.214757	C	0.571806	0.97115
15:41480694	rs10846156	12	15321921	T	G	0.1963	0.004	0.004	G	0.184002	C	0.178458	0.99832
15:54009154	rs807624	2	15782471	G	T	0.3489	0.00286953	0.00286953	T	0.323522	T	0.0789335	0.9947
15:57830151	rs7557240	2	15813109	T	C	0.7876	0.00199328	0.00199328	T	0.226373	G	0.92661	0.98521
15:60878030	rs7516435	1	15868692	G	A	0.6884	0.0030607	0.0030607	G	0.291579	G	0.218717	0.99874
15:63553994	rs55842281	11	15879946	A	G	0.6424	0.0023	0.0023	G	0.643347	G	0.240892	0.97
15:73153827	rs34174031	3	15905676	A	G	0.977	0.0056	0.0056	A	0.0195354	G	0.208025	0.83045
15:75027880	rs193538	16	16127916	T	G	0.301	0.0015	0.0015	T	0.70301	A	0.624736	0.99441
15:76298744	rs16849195	1	16551507	A	G	0.6714	0.00193909	0.00193909	A	0.312698	A	0.0333949	0.9281
15:81165842	rs2823139	21	16576783	A	G	0.6613	0.00319099	0.00319099	A	0.332101	A	0.153115	0.98681
15:99274326	rs2403966	21	16798091	T	G	0.703	0.00238799	0.00238799	T	0.296067	A	0.609029	0.97401
16:20392332	rs2560851	5	16887383	C	T	0.8121	0.0016	0.0016	T	0.423574	A	0.12962	0.99981
16:21089489	rs4757483	11	17025712	A	G	0.3652	0.0015	0.0015	A	0.634108	G	0.661431	0.97169
16:3622653	rs6968865	7	17287269	A	T	0.6289	0.00223387	0.00223387	T	0.623152	A	0.390839	0.99503
16:51735746	rs2720502	8	17327150	T	G	0.7351	0.0015	0.0015	T	0.262144	C	0.811246	0.99744
16:53375964	rs1242486	17	17349149	A	T	0.2546	0.00167745	0.00167745	A	0.724657	T	0.209081	0.96211
16:69640217	rs58221005	7	17458747	A	G	0.805	0.00176731	0.00176731	A	0.18519	G	0.277191	0.98576
16:79744401	rs12938914	17	17642088	A	G	0.4215	0.00155632	0.00155632	A	0.57735	T	0.212117	0.92541
16:89339847	rs433821	19	18203841	A	G	0.7684	0.00204224	0.00204224	G	0.223601	A	0.478089	0.81285
17:34919623	rs78030362	19	18575193	G	A	0.9274	0.00332894	0.00332894	G	0.0467265	T	0.192714	0.40195
17:36101633	rs4567937	2	18676265	A	G	0.6818	0.0034	0.0034	A	0.350053	T	0.161431	0.98361
17:38057841	rs7515150	1	18808056	G	C	0.1287	0.0032	0.0032	C	0.122228	T	0.470961	0.98277
17:46856640	rs9789944	22	19100955	C	A	0.8121	0.0022	0.0022	A	0.19179	A	0.139784	1.00008
17:57957842	rs2440164	17	19428610	G	A	0.5964	0.0035163	0.0035163	G	0.418955	A	0.686378	0.94453
17:59030299	rs111653425	17	19474875	T	C	0.9876	0.0242805	0.0242805	T	0.00435586	T	0.413411	0.49435
17:7437958	rs56255430	19	19477877	C	A	0.9181	0.00367739	0.00367739	C	0.0840813	A	0.181494	0.95451
18:24449049	rs2165894	17	19489796	A	G	0.1975	0.00182746	0.00182746	G	0.19179	T	0.725185	0.89911
18:40750455	rs115814778	3	20023859	A	G	0.9869	0.0082	0.0082	A	0.00897571	A	0.0240232	0.98338
18:57829135	rs34882080	16	20361441	A	G	0.1858	0.00336591	0.00336591	G	0.164203	G	0.638596	0.98224
18:77156103	rs60691990	12	20368269	T	C	0.3367	0.0016	0.0016	C	0.293691	C	0.61708	0.9845
19:14588476	rs112709995	16	20390734	T	C	0.8955	0.0027342	0.0027342	T	0.0956969	G	0.601637	0.9941
19:33402419	rs77924615	16	20392332	G	A	0.1984	0.00474416	0.00474416	A	0.194298	T	0.454989	0.92256
19:38040492	rs9465741	6	20428432	C	A	0.5438	0.0023	0.0023	A	0.518479	C	0.305966	0.99914
19:45411941	rs66487676	16	21089905	T	G	0.5693	0.00169961	0.00169961	T	0.442846	A	0.696014	0.99648
19:49261368	rs1545837	8	22477807	T	C	0.3612	0.0021	0.0021	C	0.379488	T	0.00765576	0.83855
2:101683487	rs2144734	1	23699168	T	C	0.2603	0.0027	0.0027	T	0.75132	G	0.354145	0.98358
2:111810281	rs4871905	8	23735047	C	G	0.5835	0.00303501	0.00303501	C	0.418823	A	0.232181	0.9971
2:113967075	rs16874052	4	23736523	A	G	0.0486	0.00401478	0.00401478	G	0.0524023	T	0.151003	0.99935
2:120848049	rs73214856	8	23785270	G	T	0.2628	0.00202445	0.00202445	T	0.240232	A	0.0194034	0.9789
2:121970361	rs7667050	4	23813109	C	T	0.4692	0.00179764	0.00179764	C	0.527587	T	0.553722	0.99703
2:148843372	rs2330624	22	24168544	G	C	0.9145	0.0024	0.0024	C	0.92727	T	0.443902	0.90721
2:15782471	rs12197705	6	24238211	C	T	0.6044	0.0019	0.0019	T	0.606917	T	0.786563	0.99733
2:159670346	rs151245	18	24449049	T	G	0.3984	0.002	0.002	T	0.611404	T	0.307814	1.00009
2:170100375	rs2306623	3	25424929	T	C	0.6681	0.0021	0.0021	C	0.699578	A	0.364572	0.99983
2:176974104	rs17152558	7	25791205	A	G	0.7388	0.0024	0.0024	A	0.297254	A	0.68255	0.99203
2:183210809	rs17271121	6	25863650	T	C	0.1184	0.00413659	0.00413659	C	0.124472	T	0.0972809	0.99918
2:18681597	rs72801857	2	26054368	T	C	0.9683	0.0066	0.0066	T	0.0332629	G	0.768083	0.98564
2:197065179	rs115740542	6	26123502	T	C	0.0722	0.00316225	0.00316225	C	0.0431626	C	0.109161	0.96819
2:198445601	rs3757657	7	26579648	A	G	0.6005	0.0017	0.0017	A	0.42661	T	0.403379	0.99936
2:203488449	rs114165349	1	27021913	G	C	0.0261	0.00623564	0.00623564	C	0.0265312	A	0.704329	0.90466
2:211540507	rs67971665	7	27221227	C	T	0.9791	0.0064	0.0064	T	0.0241552	G	0.934002	0.93188
2:214012225	rs1260326	2	27730940	C	T	0.3929	0.00390673	0.00390673	C	0.571806	T	0.804382	0.99688
2:219278630	rs3817588	2	27731212	C	T	0.8024	0.00233987	0.00233987	C	0.178458	G	0.213701	0.92395
2:233687322	rs11548324	1	27732910	T	C	0.9254	0.00289178	0.00289178	T	0.0789335	T	0.0410507	0.92546
2:243929	rs7983636	13	27749313	G	A	0.0758	0.0032	0.0032	G	0.92661	T	0.192582	0.98995
2:26096112	rs45462093	22	28187396	G	A	0.7731	0.0019	0.0019	G	0.218717	C	0.681098	0.71424
2:27730940	rs12402264	1	28539639	G	C	0.743	0.002	0.002	G	0.240892	T	0.131336	0.99886
2:45878760	rs7187776	16	28857645	A	G	0.4062	0.0016	0.0016	G	0.392291	A	0.381336	0.98263
2:54787340	rs12943365	17	29680526	C	G	0.6151	0.0012	0.0012	G	0.610216	C	0.132788	0.99183
2:66673862	rs6481598	10	29781798	G	C	0.7847	0.0021	0.0021	G	0.208025	T	0.338305	0.9797
2:73900900	rs3809627	16	30103160	C	A	0.4106	0.0015	0.0015	A	0.429382	G	0.652059	0.6621
2:96581338	rs41159	22	30407364	A	G	0.4017	0.00202355	0.00202355	A	0.624736	A	0.245644	0.99998
2:97742963	rs73245338	8	30429227	G	T	0.0645	0.0034	0.0034	T	0.0562302	T	0.411167	0.99416
20:10573486	rs6780429	3	30750404	A	C	0.4666	0.0018	0.0018	C	0.44311	A	0.87632	0.99564
20:21095688	rs55733296	11	30754837	A	G	0.9601	0.0144095	0.0144095	A	0.0333949	G	0.566526	0.76834
20:23404778	rs3925584	11	30760335	T	C	0.4524	0.00618786	0.00618786	C	0.475053	T	0.0238912	0.9783
20:29873892	rs1807691	22	31046315	G	A	0.1922	0.00202356	0.00202356	A	0.182022	G	0.0822334	0.92286
20:52731402	rs9265546	6	31298202	A	G	0.7284	0.0022027	0.0022027	A	0.153115	A	0.462249	0.60909
20:57463472	rs3997967	6	31357391	A	T	0.6316	0.00177535	0.00177535	T	0.643743	A	0.211985	0.86725
20:62470872	rs10151563	14	31721103	A	G	0.3952	0.0019	0.0019	A	0.609029	G	0.31481	0.97573
21:16576783	rs622076	6	31826705	A	G	0.85	0.00283847	0.00283847	A	0.12962	T	0.348337	0.99322
21:35358762	rs41268932	6	32154711	A	G	0.0538	0.00446775	0.00446775	G	0.0225713	T	0.171859	0.97968
21:37834641	rs6468118	8	32399290	C	G	0.6122	0.0019	0.0019	G	0.613252	A	0.226769	0.99944
3:121616995	rs595086	18	32624667	G	A	0.3249	0.0016	0.0016	G	0.661431	T	0.172782	0.98694
3:12281063	rs3750082	7	32919927	T	A	0.341	0.00178484	0.00178484	A	0.321674	G	0.108897	0.99443
3:135798738	rs62618693	11	32956492	C	T	0.0441	0.0038	0.0038	T	0.0394667	T	0.633712	0.87352
3:141717736	rs3915352	7	33138472	C	T	0.7976	0.00201944	0.00201944	T	0.760956	C	0.240628	0.99967
3:153956812	rs13287724	9	33169034	A	T	0.1079	0.00272989	0.00272989	T	0.105201	G	0.263068	0.88555
3:169110314	rs35709439	19	33190263	C	T	0.184	0.00357711	0.00357711	T	0.167767	G	0.925818	0.95146
3:183356855	rs17215231	6	33239869	C	T	0.0742	0.00272842	0.00272842	T	0.0790655	G	0.767027	0.90186
3:186453065	rs7247977	19	33358355	T	C	0.3944	0.00243041	0.00243041	C	0.38094	G	0.094773	0.99495
3:187635554	rs2076668	20	33437621	A	G	0.6153	0.00348852	0.00348852	A	0.390839	C	0.293559	0.9807
3:193811305	rs62398943	6	33727614	C	A	0.1986	0.00226057	0.00226057	C	0.811246	T	0.0700898	0.97592
3:25424929	rs639763	20	33861904	T	C	0.7894	0.00173143	0.00173143	T	0.209081	A	0.390707	0.89171
3:49721532	rs7019647	9	33893073	G	A	0.7347	0.00212162	0.00212162	G	0.277191	A	0.461985	0.99885
3:52719816	rs141130394	6	34184374	G	T	0.044	0.00610738	0.00610738	T	0.029831	G	0.896383	0.85671
3:69797413	rs9469775	6	34335091	T	C	0.7992	0.00167857	0.00167857	T	0.212117	T	0.362328	0.96928
4:103690391	rs13157326	5	34504277	A	G	0.5278	0.0024151	0.0024151	A	0.478089	A	0.174762	0.98946
4:128094309	rs11755671	6	34535986	T	C	0.7996	0.00166832	0.00166832	T	0.192714	T	0.0479145	0.72858
4:129532193	rs10035600	5	34740546	T	C	0.839	0.00222929	0.00222929	T	0.161431	C	0.492872	0.99409
4:144164822	rs2411192	17	34882998	A	T	0.4091	0.0021	0.0021	T	0.416843	C	0.686378	0.97796
4:151199080	rs12781024	10	35149075	T	A	0.5078	0.0017	0.0017	T	0.470961	A	0.830517	0.95405
4:23736523	rs2834317	21	35356706	A	G	0.8479	0.0037	0.0037	A	0.139784	A	0.213173	0.98612
4:55509189	rs1741177	14	35383219	A	G	0.3084	0.0016	0.0016	A	0.686378	C	0.0228353	0.97438
4:77394018	rs12601991	17	36101633	T	G	0.5844	0.0015	0.0015	T	0.413411	A	0.276399	0.94448
4:81181072	rs3814995	19	36342212	C	T	0.3109	0.0022	0.0022	T	0.30887	G	0.805306	0.99784
5:176799992	rs132639	22	36543898	A	T	0.82	0.0025	0.0025	T	0.827482	A	0.553194	0.99974
5:34726933	rs533075	17	37067061	C	T	0.6564	0.00191019	0.00191019	T	0.660243	A	0.150079	0.96093
5:39385641	rs35289683	17	37483977	A	G	0.7932	0.00365419	0.00365419	A	0.181494	G	0.00461985	0.79648
5:53292390	rs55722796	17	37612086	T	C	0.2513	0.00437603	0.00437603	T	0.725185	G	0.126056	0.98347
5:67745189	rs219781	21	37832621	G	T	0.2567	0.0024	0.0024	T	0.237724	C	0.36708	0.98918
5:75003678	rs114777282	17	37967650	A	C	0.9727	0.00610223	0.00610223	A	0.0240232	T	0.75132	0.6361
5:87712519	rs7492724	14	37973353	G	A	0.7082	0.002	0.002	A	0.708289	C	0.786299	0.99332
5:96265000	rs1031459	17	38072245	G	C	0.3507	0.00166742	0.00166742	G	0.638596	T	0.0608501	0.95056
6:116384598	rs55743020	19	38188233	T	G	0.3774	0.0034	0.0034	G	0.362064	T	0.221093	0.99918
6:20428432	rs13064938	3	38440237	C	T	0.3902	0.0032	0.0032	C	0.61708	A	0.680966	0.95862
6:2050791	rs2267372	22	38598234	G	A	0.4001	0.0024	0.0024	G	0.601637	T	0.11642	0.91425
6:24180828	rs337644	4	38613306	T	A	0.7963	0.0018	0.0018	A	0.779435	C	0.453933	0.9976
6:34580221	rs784503	3	39197731	A	G	0.7574	0.002	0.002	G	0.747624	T	0.144139	0.9985
6:41702582	rs12978100	19	39241924	T	C	0.5495	0.0018	0.0018	C	0.521515	C	0.0649419	0.86318
6:43806335	rs11856921	15	39278107	C	A	0.4297	0.0027	0.0027	A	0.435322	T	0.135824	0.99064
6:51509617	rs35969577	5	39401384	T	G	0.5838	0.00200472	0.00200472	T	0.454989	T	0.195222	0.99722
6:52629010	rs13179493	5	39426307	C	T	0.7086	0.00189834	0.00189834	C	0.305966	G	0.486668	0.9987
6:55624017	rs10077761	5	39436079	G	A	0.2299	0.00270588	0.00270588	A	0.209213	G	0.557946	0.99271
6:7128076	rs1501709	5	39603834	G	T	0.2463	0.00210221	0.00210221	T	0.252772	C	0.179778	0.99918
6:81379924	rs6072329	20	39915515	G	A	0.3959	0.0018	0.0018	A	0.3783	T	0.114176	0.99745
6:82464216	rs278941	4	40420708	A	G	0.2821	0.00206181	0.00206181	A	0.696014	C	0.751188	0.99526
6:90092802	rs35529250	4	40428091	T	C	0.9939	0.0111456	0.0111456	T	0.00765576	A	0.0233633	0.99434
7:106796537	rs12950549	17	40496594	G	A	0.6459	0.0017	0.0017	G	0.354145	G	0.245248	1.00004
7:127533338	rs2301343	2	40680149	T	G	0.2532	0.0024	0.0024	G	0.263596	C	0.55425	0.99916
7:128576086	rs139916	22	40721062	A	G	0.7509	0.0019177	0.0019177	A	0.232181	G	0.521647	0.99575
7:1286192	rs2163840	19	40800881	T	A	0.8581	0.0026	0.0026	T	0.151003	T	0.433606	0.98208
7:140144414	rs729982	22	40810946	T	C	0.123	0.00380534	0.00380534	C	0.0250792	G	0.268875	0.46991
7:151413194	rs112880707	22	40884662	C	T	0.1006	0.00413917	0.00413917	T	0.0982049	G	0.319562	0.99958
7:155633556	rs17772212	7	41065621	A	G	0.9758	0.0058	0.0058	A	0.0194034	A	0.730201	0.98998
7:156397315	rs6492982	15	41399951	T	C	0.4481	0.0034	0.0034	T	0.553722	T	0.0476505	0.91807
7:17162882	rs34357137	6	41672041	C	G	0.268	0.0017174	0.0017174	G	0.272571	C	0.332761	0.97768
7:25791691	rs11759908	6	41702979	T	C	0.5481	0.00157729	0.00157729	T	0.443902	T	0.568374	0.84676
7:26566970	rs116434743	22	41783206	G	A	0.0237	0.00520044	0.00520044	A	0.0254752	C	0.281547	0.89866
7:46753491	rs78754198	18	42344729	G	A	0.068	0.00285734	0.00285734	A	0.063226	C	0.660771	0.99643
7:50756760	rs133298	22	42386949	T	G	0.2224	0.00271946	0.00271946	T	0.786563	C	0.239968	0.97775
7:72999043	rs10492436	13	42768238	C	T	0.3924	0.002	0.002	T	0.371172	T	0.319034	0.99977
7:77500734	rs10163551	18	42777064	T	C	0.6983	0.00228064	0.00228064	T	0.307814	G	0.473073	1.00004
8:120749166	rs736820	20	43034016	A	G	0.6258	0.0018	0.0018	A	0.364572	G	0.630148	0.99472
8:23728271	rs1883991	22	43112818	A	C	0.3195	0.00271027	0.00271027	A	0.68255	C	0.875792	0.97239
9:112801574	rs77626494	6	43286886	T	C	0.898	0.00295462	0.00295462	T	0.0972809	G	0.459741	0.98749
9:14116484	rs2074292	17	43361491	G	A	0.5506	0.0015	0.0015	A	0.530623	A	0.207761	0.87575
9:71435693	rs2794264	6	43408466	G	C	0.2259	0.00193044	0.00193044	G	0.768083	A	0.092265	0.97848
9:92285323	rs4952981	2	43428651	T	C	0.4959	0.00229146	0.00229146	C	0.49538	G	0.722809	0.66575
9:96923144	rs7599781	2	43678726	C	T	0.8961	0.0037331	0.0037331	C	0.109161	G	0.183474	1.00013
	rs2991341	1	43706662	T	C	0.5866	0.002	0.002	T	0.403379	T	0.69443	0.98794
	rs881858	6	43806609	A	G	0.3033	0.00533804	0.00533804	A	0.704329	A	0.182682	0.99053
	rs833805	6	44030011	G	A	0.1129	0.00364763	0.00364763	G	0.934002	C	0.211589	0.42807
	rs6458374	6	44181315	T	C	0.2033	0.00170899	0.00170899	T	0.804382	A	0.470037	0.88988
	rs720989	6	44765535	G	T	0.8032	0.0021	0.0021	G	0.213701	T	0.309794	0.99362
	rs11746506	5	44812566	C	T	0.3782	0.0018	0.0018	T	0.367476	A	0.36312	0.99797
	rs62071986	17	44931399	T	C	0.959	0.0042	0.0042	T	0.0410507	A	0.697598	0.8566
	rs1294866	7	45256687	T	C	0.8019	0.0017	0.0017	T	0.192582	G	0.151267	0.99928
	rs429358	19	45411941	T	C	0.1571	0.0031	0.0031	C	0.132788	G	0.272175	0.90786
	rs28877685	15	45527015	C	G	0.3117	0.00172135	0.00172135	C	0.681098	C	0.184002	0.95978
	rs68087211	15	45642587	T	C	0.8631	0.00520413	0.00520413	T	0.131336	T	0.329725	0.95593
	rs1145084	15	45675440	A	G	0.6238	0.00235682	0.00235682	A	0.381336	T	0.676742	0.99548
	rs117332547	15	45695763	C	G	0.8803	0.00322487	0.00322487	C	0.132788	T	0.348997	0.95207
	rs60580012	17	45969808	T	C	0.666	0.0019	0.0019	T	0.338305	C	0.341473	0.96184
	rs514595	1	46036960	T	C	0.8454	0.0035	0.0035	C	0.850977	G	0.395459	0.97213
	rs9945126	18	46469962	C	G	0.5335	0.0021	0.0021	G	0.548046	G	0.157471	0.91223
	rs4952818	2	46537056	C	T	0.5176	0.0016	0.0016	T	0.517027	A	0.407999	0.99894
	rs700753	7	46753684	G	C	0.3435	0.0034	0.0034	G	0.652059	A	0.110348	0.99944
	rs11702255	21	46922102	A	G	0.6308	0.0017	0.0017	A	0.245644	A	0.413015	0.25934
	rs4434960	11	47454551	T	A	0.6153	0.0022	0.0022	T	0.411167	T	0.351769	0.99214
	rs688540	1	48002447	A	G	0.1336	0.0025	0.0025	A	0.87632	C	0.0741816	0.77923
	rs7324484	13	48648079	G	A	0.6596	0.0022	0.0022	A	0.651927	C	0.683474	0.99803
	rs2634675	12	48740855	G	A	0.4522	0.0024	0.0024	G	0.566526	T	0.502772	0.99932
	rs11725397	4	49019699	C	G	0.7087	0.0018	0.0018	G	0.73548	A	0.301214	0.96172
	rs281380	19	49214470	T	C	0.364	0.00214464	0.00214464	C	0.411695	A	0.484029	0.99828
	rs11706370	3	49441091	G	A	0.3128	0.00253945	0.00253945	A	0.300026	C	0.200238	0.99908
	rs2232003	19	49621964	T	C	0.7926	0.00194934	0.00194934	C	0.836721	C	0.410639	0.79938
	rs12439429	15	49734634	C	T	0.5423	0.0017	0.0017	T	0.54699	G	0.449974	0.99995
	rs836968	12	50267335	C	T	0.2751	0.0016484	0.0016484	T	0.269007	A	0.0704857	0.99804
	rs41284816	13	50655989	T	G	0.9775	0.00807535	0.00807535	T	0.0238912	A	0.340417	0.87113
	rs72683923	14	50735947	T	C	0.0199	0.0074	0.0074	C	0.0145195	G	0.031283	0.76167
	rs148635648	7	50751250	G	A	0.9005	0.004	0.004	G	0.0822334	G	0.123944	0.99747
	rs79865452	22	50795620	A	G	0.0214	0.0071	0.0071	G	0.0120116	T	0.169219	0.44251
	rs4141608	6	50847242	C	T	0.5974	0.00176803	0.00176803	T	0.388728	T	0.238648	0.99849
	rs1258179	10	50957514	A	G	0.5099	0.0021	0.0021	A	0.462249	A	0.401399	0.96138
	rs3118919	13	51160744	G	A	0.2094	0.0026091	0.0026091	A	0.217133	C	0.38226	0.99527
	rs11645288	16	51172677	A	G	0.7987	0.00235975	0.00235975	A	0.211985	C	0.848997	0.98079
	rs7966357	12	51209838	G	C	0.6513	0.00185383	0.00185383	G	0.31481	T	0.0438226	0.98303
	rs12212034	6	51492862	T	C	0.6462	0.0020427	0.0020427	T	0.348337	A	0.438358	0.9999
	rs76572975	6	51497503	C	A	0.0236	0.00609196	0.00609196	A	0.0241552	T	0.0332629	0.87285
	rs11246606	11	51515460	T	C	0.8309	0.002	0.002	T	0.171859	G	0.44509	0.96698
	rs9932625	16	51735746	A	G	0.7705	0.00360172	0.00360172	A	0.226769	G	0.430966	0.9989
	rs10456652	6	51735786	T	G	0.2038	0.00165796	0.00165796	G	0.177006	A	0.457761	0.9998
	rs74018942	16	51762851	T	C	0.8293	0.00249634	0.00249634	T	0.172782	G	0.576558	0.99391
	rs4935050	10	51779747	T	G	0.4433	0.0018	0.0018	G	0.444298	G	0.447994	0.52279
	rs2277383	12	52314388	G	T	0.8883	0.0027	0.0027	G	0.108897	A	0.629884	0.98842
	rs6458868	6	52630153	T	C	0.3529	0.002	0.002	T	0.633712	C	0.421331	0.99809
	rs10994860	10	52645424	C	T	0.1844	0.0044	0.0044	T	0.172518	G	0.329593	0.99792
	rs6127099	20	52731402	A	T	0.2796	0.00169172	0.00169172	T	0.276003	G	0.400739	0.97496
	rs6820004	4	52735258	C	G	0.7392	0.0019	0.0019	C	0.240628	C	0.768611	0.92896
	rs2585442	20	52737123	G	C	0.752	0.00177663	0.00177663	G	0.263068	T	0.587249	0.97246
	rs17217119	20	52742590	A	G	0.2031	0.00183395	0.00183395	G	0.206177	A	0.0411827	0.99941
	rs2762943	20	52790786	G	T	0.0805	0.00501559	0.00501559	G	0.925818	G	0.19971	0.90691
	rs1573815	3	52870132	G	A	0.2333	0.00222994	0.00222994	A	0.251848	A	0.274155	0.9996
	rs149654576	5	53016006	G	T	0.833	0.00253239	0.00253239	G	0.767027	C	0.116156	0.99848
	rs11714876	3	53101640	G	C	0.8985	0.00232625	0.00232625	G	0.094773	C	0.170935	0.98113
	rs12597487	16	53191470	C	T	0.7067	0.0028	0.0028	C	0.293559	C	0.797254	0.9363
	rs114118094	5	53285762	T	A	0.9233	0.00426302	0.00426302	T	0.0700898	G	0.366816	0.96907
	rs79760705	5	53298716	G	T	0.1115	0.00607603	0.00607603	T	0.111932	G	0.313358	0.99895
	rs7259073	19	53357172	C	T	0.9304	0.004	0.004	T	0.920143	C	0.36246	0.94797
	rs2682325	12	53363398	A	G	0.6105	0.00168448	0.00168448	A	0.390707	C	0.2533	0.9917
	rs3820201	1	53581670	A	G	0.3771	0.0017	0.0017	G	0.359952	A	0.357973	0.79414
	rs17730281	15	53907948	G	A	0.2268	0.00250225	0.00250225	A	0.204989	G	0.00356389	1.00009
	rs34753685	15	53969364	A	G	0.5557	0.00222336	0.00222336	A	0.461985	T	0.0916051	0.99497
	rs11170630	12	54040410	C	G	0.1568	0.00269242	0.00269242	G	0.160639	T	0.672518	0.98549
	rs1183394	1	54222571	G	A	0.1181	0.0026	0.0026	G	0.896383	T	0.812038	0.99756
	rs62325228	4	54318751	G	T	0.1449	0.0022	0.0022	T	0.13226	C	0.232313	0.99555
	rs2071047	14	54418411	G	A	0.4094	0.00198829	0.00198829	A	0.409055	T	0.00818374	0.99859
	rs10865282	2	54572592	G	A	0.8004	0.00240566	0.00240566	A	0.783263	A	0.231257	0.99869
	rs8012016	14	54640564	G	A	0.05	0.00331645	0.00331645	A	0.0605861	G	0.336721	0.99865
	rs12951993	17	54760614	A	G	0.58	0.0022	0.0022	G	0.612724	C	0.802138	0.96204
	rs354211	2	54932516	T	C	0.65	0.00240565	0.00240565	T	0.362328	T	0.0675818	0.9987
	rs7105587	11	55343517	A	G	0.8284	0.002	0.002	A	0.174762	A	0.289599	0.99538
	rs72868882	6	55644601	T	G	0.9347	0.0034	0.0034	T	0.0479145	G	0.289335	0.96639
	rs17413465	1	55718708	C	A	0.1849	0.0025	0.0025	A	0.17793	T	0.137144	0.99577
	rs737092	20	55990405	C	T	0.5115	0.00167784	0.00167784	C	0.492872	C	0.877904	0.7287
	rs12669623	7	56139179	C	G	0.3007	0.0018	0.0018	C	0.686378	T	0.873416	0.98676
	rs2235826	20	56143169	A	T	0.188	0.00295288	0.00295288	A	0.830517	G	0.0166315	0.97425
	rs7221205	17	56485799	A	G	0.8134	0.00171188	0.00171188	A	0.213173	T	0.655623	0.99489
	rs1757915	1	56615809	G	A	0.3532	0.0023763	0.0023763	A	0.35982	A	0.106917	0.99998
	rs7298123	12	56860073	C	T	0.8002	0.00184083	0.00184083	T	0.787751	C	0.456573	0.99408
	rs115778011	1	56925754	C	T	0.9641	0.00453267	0.00453267	C	0.0228353	A	0.737196	0.99502
	rs3782232	12	57116249	G	A	0.0711	0.00277462	0.00277462	A	0.0600581	G	0.790655	0.90072
	rs7217845	17	57236900	G	A	0.3318	0.00181122	0.00181122	A	0.320354	C	0.225317	0.98835
	rs6026592	20	57477211	A	G	0.6372	0.0021	0.0021	G	0.645195	T	0.207629	0.95477
	rs7117020	11	57499655	T	G	0.4455	0.0019	0.0019	G	0.438622	G	0.118268	0.99241
	rs9311652	3	57530156	G	A	0.17	0.002	0.002	A	0.152983	T	0.900739	0.9873
	rs12148280	15	57775826	G	A	0.0998	0.00255463	0.00255463	A	0.105069	A	0.140971	0.99373
	rs1994887	15	57793765	A	C	0.7259	0.00213458	0.00213458	A	0.276399	G	0.00646779	0.99194
	rs73119306	12	57826982	A	G	0.2453	0.00313122	0.00313122	G	0.233105	G	0.469905	0.99556
	rs2922231	15	57848578	C	T	0.2038	0.0019758	0.0019758	T	0.199578	G	0.125132	0.99581
	rs11079418	17	59239754	G	T	0.1929	0.00580815	0.00580815	G	0.805306	C	0.763596	0.99963
	rs17512515	17	59284477	T	G	0.1939	0.00420176	0.00420176	G	0.161431	A	0.0805174	0.98035
	rs9960465	18	59359219	C	T	0.2085	0.0035	0.0035	T	0.19773	A	0.984688	0.98778
	rs11657044	17	59450105	T	C	0.8318	0.00464747	0.00464747	C	0.810586	T	0.287619	0.99373
	rs1000423	17	59475642	C	T	0.7321	0.00384893	0.00384893	T	0.732577	G	0.579593	0.76244
	rs6142934	20	60621854	T	C	0.1064	0.00264975	0.00264975	C	0.092397	T	0.133976	1.00002
	rs13009393	2	60633364	G	A	0.3973	0.0014	0.0014	A	0.405227	T	0.249208	0.9965
	rs2236521	20	60892116	A	G	0.4518	0.00179589	0.00179589	A	0.553194	T	0.620512	0.63099
	rs7829407	8	61369006	A	G	0.8648	0.0019	0.0019	A	0.150079	G	0.0229673	0.995
	rs72629024	20	62152519	G	C	0.8506	0.00355504	0.00355504	G	0.00461985	T	0.193506	0.03697
	rs2261092	20	62353933	A	G	0.922	0.00391426	0.00391426	G	0.934398	G	0.305174	0.9792
	rs8126001	20	62711459	C	T	0.4899	0.00211252	0.00211252	T	0.522175	C	0.676214	0.30116
	rs956006	15	62808539	C	T	0.3332	0.0018	0.0018	T	0.338569	T	0.401003	0.99938
	rs2652815	15	63401345	T	C	0.8011	0.00171628	0.00171628	C	0.778511	A	0.0114836	0.99515
	rs11071738	15	63580155	T	C	0.4724	0.00184639	0.00184639	C	0.466209	C	0.313226	0.99947
	rs10821944	10	63785089	G	T	0.7298	0.0018	0.0018	T	0.717133	T	0.31349	1.00005
	rs73119035	3	63993966	G	A	0.8668	0.0034	0.0034	G	0.126056	G	0.110876	0.99513
	rs34400381	11	65143892	G	A	0.0386	0.00737962	0.00737962	A	0.0220433	G	0.309662	0.78746
	rs8866	17	65373979	C	G	0.3956	0.0017	0.0017	G	0.364044	T	0.0208553	0.97712
	rs4930319	11	65555458	C	G	0.6484	0.00330952	0.00330952	C	0.36708	C	0.277587	0.93052
	rs35072105	7	65609817	A	G	0.4609	0.002	0.002	G	0.459477	T	0.539863	0.96457
	rs4257020	12	65965572	T	C	0.2737	0.0018	0.0018	T	0.75132	T	0.128564	0.96579
	rs7497961	15	66020908	A	G	0.2482	0.0015	0.0015	G	0.252112	G	0.578669	0.98447
	rs6501468	17	66427696	C	T	0.2295	0.0027	0.0027	C	0.786299	A	0.310058	0.96001
	rs950965	2	66668309	A	G	0.659	0.0018	0.0018	G	0.659715	T	0.185322	0.99932
	rs11557049	8	66692011	T	C	0.9355	0.0044	0.0044	T	0.0608501	G	0.493532	0.99685
	rs79483120	15	67454378	T	G	0.0747	0.00313853	0.00313853	G	0.0786695	T	0.0139916	0.99867
	rs3743342	15	67485667	T	C	0.7765	0.00165834	0.00165834	T	0.221093	C	0.786563	0.99746
	rs2815367	1	67500762	A	G	0.3498	0.00190397	0.00190397	A	0.680966	C	0.602429	0.98105
	rs7707989	5	67691880	G	A	0.7987	0.00194982	0.00194982	A	0.800158	G	0.771515	0.99945
	rs1184743	12	67726936	A	T	0.6481	0.0014	0.0014	T	0.644799	T	0.258976	0.99983
	rs17256228	5	67741508	T	C	0.8916	0.00540056	0.00540056	T	0.11642	T	0.197598	0.99606
	rs4415537	1	68009663	C	T	0.7427	0.00190397	0.00190397	T	0.725845	G	0.56283	0.99446
	rs35239	5	68029078	A	C	0.7954	0.001662	0.001662	C	0.783527		0.216473	0.98937
	rs78660602	5	68043894	A	G	0.0934	0.0046274	0.0046274	G	0.0791975		0.920802	0.98809
	rs111598706	14	68074745	A	G	0.2563	0.0014	0.0014	G	0.242872		0.757128	0.9748
	rs9925773	16	68312864	A	G	0.7279	0.0028	0.0028	G	0.721621		0.278379	0.97437
	rs1183278	5	68739202	C	T	0.5507	0.00185155	0.00185155	C	0.453933			0.95486
	rs7126281	11	68910223	C	G	0.2896	0.00211969	0.00211969	G	0.296199		0.703801	0.9796
	rs61882187	11	69188078	T	C	0.3014	0.00190252	0.00190252	C	0.297782		0.702218	0.78213
	rs113441031	16	69763280	T	C	0.8349	0.003	0.003	T	0.144139			0.98969
	rs13071701	3	69902514	T	C	0.4295	0.0016	0.0016	C	0.42661		0.57339	0.98862
	rs7084764	10	69960430	G	A	0.4975	0.00252941	0.00252941	A	0.48878		0.51122	0.99657
	rs2186797	11	70007770	C	T	0.9358	0.0031	0.0031	C	0.0649419			0.7014
	rs61869325	10	70329904	T	C	0.8674	0.00255104	0.00255104	T	0.135824			0.97889
	rs75851090	9	71173293	C	T	0.0292	0.00436475	0.00436475	T	0.030623		0.969377	0.96728
	rs869950	9	71179545	A	T	0.2019	0.00283929	0.00283929	T	0.200106		0.799894	0.97298
	rs7864097	9	71401142	C	T	0.2881	0.00208676	0.00208676	T	0.247888		0.752112	0.99938
	rs4744712	9	71434707	A	C	0.601	0.00339762	0.00339762	C	0.599129		0.400871	0.99866
	rs12923644	16	71726975	C	T	0.4757	0.0019	0.0019	T	0.488648		0.511352	0.99559
	rs303938	13	72371757	T	G	0.4025	0.0027	0.0027	G	0.383976		0.616024	0.97496
	rs1858800	16	73024276	C	T	0.3474	0.0024	0.0024	T	0.356785		0.643215	0.99972
	rs17122159	14	73372021	T	C	0.8134	0.00212911	0.00212911	T	0.195222			0.99995
	rs4242949	13	73716626	G	A	0.8067	0.0019865	0.0019865	A	0.811906		0.188094	0.99832
	rs6546861	2	73849861	C	T	0.229	0.0063	0.0063	T	0.229013		0.770987	0.96606
	rs10142359	14	73884540	G	A	0.514	0.00110064	0.00110064	G	0.486668			0.98514
	rs72719670	14	74096048	T	C	0.2228	0.0017106	0.0017106	C	0.139916		0.860084	0.79276
	rs1028883	13	74108587	G	T	0.4336	0.0019865	0.0019865	G	0.557946			0.99259
	rs7334967	13	74726097	C	T	0.8104	0.002	0.002	C	0.179778			0.99667
	rs2472297	15	75027880	C	T	0.2614	0.00302852	0.00302852	T	0.243268		0.756732	0.787
	rs2008476	11	75470813	T	C	0.9031	0.0025	0.0025	T	0.114176			0.98504
	rs3849968	10	75483592	C	A	0.7594	0.00188407	0.00188407	C	0.751188			0.99353
	rs3815455	7	75611756	C	T	0.2947	0.0026	0.0026	T	0.284187		0.715813	0.93881
	rs1874150	10	75867633	T	C	0.7299	0.00213922	0.00213922	C	0.74538		0.25462	0.99543
	rs74024019	15	76201251	A	G	0.0287	0.00744113	0.00744113	G	0.0241552		0.975845	0.95869
	rs12905847	15	76240707	C	T	0.1127	0.00291078	0.00291078	T	0.125396		0.874604	0.92941
	rs1275609	12	76271183	G	A	0.3207	0.0016	0.0016	A	0.310982		0.689018	0.9923
	rs145727191	15	76301905	A	G	0.9716	0.00608187	0.00608187	A	0.0233633			0.68712
	rs10851885	15	76304503	G	A	0.7514	0.00370935	0.00370935	G	0.245248			0.99985
	rs1913641	8	76483239	T	G	0.5202	0.0021	0.0021	G	0.511484		0.488516	0.998
	rs6453319	5	76847499	C	A	0.4501	0.0013	0.0013	C	0.55425			0.95378
	rs8096658	18	77156537	G	C	0.5114	0.00516299	0.00516299	G	0.521647			0.2522
	rs6839401	4	77363639	T	G	0.2528	0.00194681	0.00194681	G	0.270063		0.729937	0.99196
	rs6839100	4	77379189	G	A	0.2298	0.00320778	0.00320778	A	0.221885		0.778115	0.99531
	rs28817415	4	77401452	T	C	0.5522	0.00234017	0.00234017	T	0.433606			0.9962
	rs2960455	7	77521947	G	A	0.7148	0.0043	0.0043	G	0.268875			0.98445
	rs9807637	18	77768880	C	T	0.8038	0.00169311	0.00169311	T	0.788939		0.211061	0.98839
	rs7536433	1	78023173	C	T	0.2111	0.0025	0.0025	T	0.206837		0.793163	0.97898
	rs4945268	11	78037936	T	C	0.16	0.0024	0.0024	C	0.173574		0.826426	0.9986
	rs3797537	5	78322650	G	A	0.7134	0.0021	0.0021	G	0.319562			0.99989
	rs11109717	12	78811781	T	C	0.3027	0.0017	0.0017	C	0.290655		0.709345	0.99982
	rs12899201	15	79033534	A	G	0.2536	0.00176465	0.00176465	A	0.730201			0.95971
	rs112238647	15	79051705	T	C	0.9365	0.00319114	0.00319114	T	0.0476505			0.82257
	rs12449763	17	79527953	A	T	0.2178	0.0022	0.0022	T	0.201294		0.798706	0.79345
	rs11644836	16	79712655	C	G	0.678	0.0016902	0.0016902	C	0.332761			0.9929
	rs28623477	16	79942318	A	G	0.1479	0.00279508	0.00279508	G	0.164335		0.835665	0.96741
	rs180814424	14	80757474	C	T	0.0114	0.0082	0.0082	T	0.0113516		0.988648	0.87839
	rs1458038	4	81164723	C	T	0.2957	0.0031	0.0031	T	0.295011		0.704989	0.99884
	rs62035088	15	81165842	G	A	0.1696	0.0026	0.0026	A	0.168295		0.831705	0.95685
	rs6574652	14	81870100	T	C	0.4499	0.0017	0.0017	T	0.568374			0.95857
	rs7096715	10	82195949	T	C	0.5783	0.0019	0.0019	C	0.57537		0.42463	0.99525
	rs10862375	12	82254809	C	G	0.7238	0.0019	0.0019	C	0.281547			0.99844
	rs1887251	1	82957845	C	T	0.3626	0.0029	0.0029	C	0.660771			0.98205
	rs4617830	15	83464372	C	A	0.7816	0.0024	0.0024	C	0.239968			0.99697
	rs11646443	16	84270476	G	A	0.3435	0.0016	0.0016	A	0.342001		0.657999	0.98155
	rs7199123	16	84776178	T	A	0.7001	0.0016	0.0016	T	0.319034			0.99115
	rs7169629	15	85191274	G	C	0.5203	0.002	0.002	G	0.473073			0.99287
	rs10111039	8	86396656	G	A	0.5952	0.0016	0.0016	A	0.633448		0.366552	0.9888
	rs2976178	8	87332552	C	G	0.244	0.0028	0.0028	G	0.255148		0.744852	0.96933
	rs7206128	16	88028533	G	C	0.354	0.0015	0.0015	G	0.630148			0.98479
	rs60503594	14	88874915	T	C	0.3384	0.0022	0.0022	C	0.333421		0.666579	0.99796
	rs3127702	10	88935498	C	T	0.1508	0.0021	0.0021	C	0.875792			0.95126
	rs4290474	16	89338420	G	C	0.1116	0.00308399	0.00308399	C	0.0871172		0.912883	0.60746
	rs4785569	16	89555314	T	C	0.5915	0.00184868	0.00184868	C	0.588305		0.411695	0.99885
	rs164747	16	89708680	G	T	0.5684	0.00322783	0.00322783	G	0.459741			0.88449
	rs72912510	6	90118764	A	G	0.796	0.00277853	0.00277853	A	0.207761			0.98258
	rs854922	6	90121950	A	G	0.9083	0.00301573	0.00301573	A	0.092265			0.90628
	rs2185786	10	90232512	T	C	0.3969	0.0017	0.0017	C	0.401795		0.598205	0.99842
	rs13140982	4	90278279	G	A	0.2788	0.0016	0.0016	G	0.722809			0.97822
	rs7727632	5	90609009	T	C	0.8956	0.0025	0.0025	C	0.885824		0.114176	0.99618
	rs61311941	9	92285323	A	G	0.0778	0.0029	0.0029	G	0.0805174		0.919483	0.7568
	rs35629566	14	93072317	G	C	0.8244	0.00261889	0.00261889	G	0.183474			0.93766
	rs12588550	14	93407486	T	C	0.3006	0.00198055	0.00198055	T	0.69443			0.72336
	rs60258091	14	93452838	A	T	0.189	0.00166071	0.00166071	T	0.202878		0.797122	0.89316
	rs192226233	14	93563569	C	A	0.1919	0.0018084	0.0018084	A	0.770723		0.229277	0.47311
	rs35886508	14	93713984	A	G	0.813	0.00157811	0.00157811	A	0.182682			0.98724
	rs10882015	10	93761424	A	T	0.3733	0.00199596	0.00199596	T	0.397307		0.602693	0.99011
	rs2053196	12	93962959	C	T	0.7876	0.0018	0.0018	C	0.211589			0.98921
	rs7514579	1	94051350	A	C	0.2312	0.0026	0.0026	C	0.211325		0.788675	0.93601
	rs2068888	10	94839642	A	G	0.5496	0.00309739	0.00309739	A	0.470037			0.95168
	rs10493872	1	94890418	T	G	0.6928	0.0018	0.0018	T	0.309794			0.89329
	rs2452592	4	95481367	A	G	0.6381	0.0016	0.0016	A	0.36312			0.99852
	rs3793662	9	95886051	C	T	0.8075	0.0021	0.0021	T	0.813886		0.186114	0.81487
	rs4735334	8	95955292	A	G	0.3018	0.0017	0.0017	A	0.697598			0.99265
	rs7326821	13	96068204	G	A	0.8264	0.0023	0.0023	G	0.151267			0.99123
	rs3796463	4	96108805	G	C	0.7082	0.0016	0.0016	C	0.724525		0.275475	0.99418
	rs11625405	14	96664898	G	A	0.7295	0.0019	0.0019	G	0.272175			0.8789
	rs943347	10	97278123	C	T	0.8033	0.0024	0.0024	C	0.184002			0.9968
	rs27028	5	97911851	A	G	0.6343	0.0017	0.0017	G	0.614704		0.385296	0.99851
	rs59646751	15	99276521	T	G	0.6898	0.0023	0.0023	T	0.329725			0.98047
	rs793489	3	99497108	T	G	0.335	0.0016	0.0016	T	0.676742			0.99524
	rs56261560	14	99750386	T	C	0.6534	0.0017	0.0017	T	0.348997			0.93804
	rs12432201	14	100771483	C	T	0.6926	0.00209537	0.00209537	C	0.341473			0.67883
	rs11166440	1	100808363	G	A	0.6284	0.0024	0.0024	G	0.395459			0.99989
	rs1857859	6	100894587	G	A	0.2696	0.0015	0.0015	A	0.253036		0.746964	0.9952
	rs11850952	14	101056280	G	T	0.2578	0.00167213	0.00167213	T	0.2401		0.7599	0.83999
	rs55924910	2	101729364	G	C	0.8452	0.0026	0.0026	G	0.157471			0.99869
	rs59860440	7	101902605	C	T	0.33	0.0022	0.0022	T	0.318506		0.681494	0.8231
	rs10093614	8	102665872	A	G	0.6104	0.0018	0.0018	A	0.407999			0.9747
	rs11160691	14	102997017	T	G	0.6382	0.0018	0.0018	G	0.651531		0.348469	0.74993
	rs17027496	2	103178223	A	T	0.8121	0.0032	0.0032	A	0.110348			0.97866
	rs2780956	9	103348634	A	G	0.5868	0.0014	0.0014	A	0.413015			0.99837
	rs223389	4	103748943	G	A	0.1976	0.00190096	0.00190096	A	0.205649		0.794351	0.97349
	rs223308	4	103812499	A	G	0.4821	0.00176095	0.00176095	G	0.484293		0.515707	0.99118
	rs2756127	14	104000183	T	C	0.6297	0.0014	0.0014	T	0.351769			0.90938
	rs3781291	10	104166466	T	G	0.298	0.00165388	0.00165388	G	0.320486		0.679514	0.85408
	rs284859	10	104573017	G	T	0.182	0.00272288	0.00272288	T	0.17397		0.82603	0.97785
	rs1584028	3	105490923	C	T	0.5643	0.0017	0.0017	T	0.579329		0.420671	0.99752
	rs7766720	6	107172979	C	T	0.9205	0.0023	0.0023	C	0.0741816			0.99478
	rs4946932	6	108974746	C	A	0.3022	0.0028	0.0028	C	0.683474			0.98944
	rs56043887	4	109705967	T	C	0.4889	0.0021	0.0021	T	0.502772			0.9766
	rs660240	1	109817838	T	C	0.7824	0.0028662	0.0028662	C	0.780095		0.219905	0.99191
	rs12145677	1	110023610	A	G	0.6963	0.00251454	0.00251454	A	0.301214			0.97747
	rs12544197	8	110107825	A	G	0.509	0.0016	0.0016	A	0.484029			0.99901
	rs4142040	13	110878672	C	T	0.7883	0.00165446	0.00165446	C	0.200238			0.99169
	rs9521720	13	111018009	C	G	0.5995	0.00214149	0.00214149	C	0.410639			0.99647
	rs1042752	11	111223111	G	A	0.538	0.0018	0.0018	G	0.449974			0.99247
	rs3184504	12	111884608	T	C	0.5231	0.0015	0.0015	C	0.49142		0.50858	0.99948
	rs72830431	10	111951047	A	G	0.9332	0.0029	0.0029	A	0.0704857			0.98089
	rs10816810	9	112203397	A	G	0.657	0.0017	0.0017	A	0.340417			0.99299
	rs78366259	1	113254648	G	A	0.9653	0.00452976	0.00452976	G	0.031283			0.8552
	rs12736457	1	113258293	G	C	0.8706	0.00590588	0.00590588	G	0.123944			0.90478
	rs13245051	7	113362799	A	G	0.5543	0.0019	0.0019	G	0.549102		0.450898	0.95328
	rs11123169	2	113967075	C	T	0.6637	0.0021	0.0021	T	0.655095		0.344905	0.937
	rs665731	11	114032484	T	C	0.8149	0.0022	0.0022	T	0.169219			0.99996
	rs17602729	1	115236057	G	A	0.1288	0.0027	0.0027	A	0.132392		0.867608	0.99799
	rs71606723	4	115498457	T	A	0.7697	0.0024	0.0024	T	0.238648			0.98563
	rs11613538	12	115759264	T	G	0.217	0.0018	0.0018	G	0.238648		0.761352	1.00011
	rs6585310	10	116732726	A	G	0.588	0.0013	0.0013	A	0.401399			0.99386
	rs57445665	1	117021122	G	A	0.2055	0.0021	0.0021	A	0.197334		0.802666	0.94856
	rs11217090	11	118789952	C	T	0.8917	0.00279005	0.00279005	T	0.094905		0.905095	0.82185
	rs2509851	11	118966780	C	A	0.6297	0.0016941	0.0016941	C	0.38226			0.98215
	rs4849692	2	119069408	C	T	0.1724	0.0019	0.0019	C	0.848997			0.96245
	rs4836732	9	119266695	C	T	0.5286	0.00245116	0.00245116	T	0.51188		0.48812	1.00013
	rs62574194	9	119479868	A	G	0.8499	0.00229922	0.00229922	G	0.150343		0.849657	0.98563
	rs2095567	10	120248713	C	T	0.7544	0.0018	0.0018	T	0.74736		0.25264	0.98732
	rs114353587	2	120824615	T	C	0.9476	0.00577307	0.00577307	T	0.0438226			0.84213
	rs79346194	8	120886486	A	G	0.3079	0.00211469	0.00211469	G	0.325898		0.674102	0.9824
	rs2139437	8	121003684	C	T	0.7806	0.00201542	0.00201542	T	0.789071		0.210929	0.99081
	rs17050272	2	121306440	A	G	0.5807	0.00288654	0.00288654	A	0.438358			0.9328
	rs1800574	12	121416864	T	C	0.97	0.0063	0.0063	T	0.0332629			0.87829
	rs9868185	3	121657593	G	A	0.5316	0.0029	0.0029	G	0.44509			0.99977
	rs952151	11	121658512	A	G	0.7659	0.0023	0.0023	G	0.759768		0.240232	0.99921
	rs11694902	2	121988884	G	A	0.1397	0.0041	0.0041	A	0.141763		0.858237	0.99129
	rs1945397	11	122598602	G	A	0.5667	0.0015	0.0015	G	0.430966			0.96093
	rs7088058	10	124149352	C	T	0.4024	0.0015	0.0015	T	0.399947		0.600053	0.98899
	rs7135314	12	124478566	A	T	0.3323	0.0018	0.0018	T	0.351373		0.648627	0.99946
	rs61546496	3	124706862	A	C	0.6671	0.0017	0.0017	C	0.685982		0.314018	0.99637
	rs2364373	3	125863634	C	G	0.833	0.00246189	0.00246189	G	0.158263		0.841737	0.9995
	rs750714	3	125904688	A	G	0.5762	0.00225273	0.00225273	A	0.457761			0.99967
	rs10447437	6	126258892	A	G	0.456	0.0016	0.0016	G	0.455781		0.544219	0.99965
	rs10430743	10	126456997	G	T	0.4278	0.0027	0.0027	G	0.576558			0.99616
	rs28601761	8	126500031	G	C	0.5757	0.0031	0.0031	G	0.447994			0.91289
	rs248114	5	126520937	A	G	0.5308	0.0017	0.0017	G	0.54831		0.45169	0.99667
	rs7458839	7	127495797	C	T	0.2931	0.0023	0.0023	T	0.260956		0.739044	0.99882
	rs1443055	4	128211660	A	T	0.6561	0.00199813	0.00199813	A	0.629884			0.98633
	rs12575164	11	128349430	T	C	0.225	0.002	0.002	C	0.199842		0.800158	1.00013
	rs3757387	7	128576086	C	T	0.5477	0.00207599	0.00207599	C	0.421331			0.93119
	rs13227214	7	128740355	C	G	0.5439	0.00207599	0.00207599	G	0.564546		0.435454	0.99862
	rs11723915	4	129060460	C	T	0.666	0.00165522	0.00165522	T	0.670011		0.329989	0.99861
	rs34442537	4	129540393	G	C	0.6788	0.00203002	0.00203002	G	0.329593			0.96629
	rs79808490	7	129582613	T	C	0.0935	0.00369137	0.00369137	C	0.0906811		0.909319	0.99858
	rs11556924	7	129663496	C	T	0.3802	0.00188837	0.00188837	T	0.394007		0.605993	0.90114
	rs925612	3	129709352	T	C	0.5261	0.0014	0.0014	C	0.545143		0.454857	0.98725
	rs1519844	8	129918389	G	C	0.6113	0.0018	0.0018	G	0.400739			0.99919
	rs6595989	5	130359215	C	T	0.2288	0.00164249	0.00164249	C	0.768611			0.98315
	rs7740107	6	130374461	T	A	0.738	0.0029	0.0029	A	0.729145		0.270855	0.99758
	rs4837197	9	130622946	T	C	0.8244	0.002	0.002	C	0.846093		0.153907	0.62339
	rs2281490	6	131152851	G	A	0.2962	0.0016	0.0016	A	0.277851		0.722149	0.99984
	rs1711667	10	131278410	T	G	0.419	0.0018	0.0018	T	0.587249			0.99883
	rs62385693	5	131773674	T	C	0.1943	0.00226106	0.00226106	C	0.217925		0.782075	0.99465
	rs115926813	5	131790662	A	G	0.9609	0.00469376	0.00469376	A	0.0411827			0.98663
	rs2608916	6	131871605	G	T	0.777	0.0028	0.0028	G	0.19971			0.99791
	rs80120242	3	132235344	A	T	0.057	0.00376678	0.00376678	T	0.0465945		0.953406	0.69425
	rs66827546	5	132388960	A	G	0.7374	0.00251495	0.00251495	A	0.274155			0.97325
	rs11923081	3	132439403	C	A	0.8828	0.00222725	0.00222725	C	0.116156			0.98374
	rs11791149	9	133504909	C	T	0.8197	0.0023	0.0023	C	0.170935			0.94928
	rs9373056	6	133797208	C	T	0.32	0.0029329	0.0029329	T	0.32141		0.67859	0.99591
	rs2636596	6	133924856	C	T	0.2306	0.00176282	0.00176282	C	0.797254			0.98102
	rs12190287	6	134214525	G	C	0.6231	0.00207824	0.00207824	G	0.366816			0.99934
	rs10283362	8	134332960	C	T	0.1581	0.0021	0.0021	T	0.167767		0.832233	0.96668
	rs12680655	8	135637337	C	G	0.3968	0.0015	0.0015	G	0.384768		0.615232	0.99672
	rs6716446	2	135727188	G	A	0.7546	0.0018	0.0018	G	0.313358			0.97836
	rs35320690	3	135932494	T	C	0.2775	0.0026	0.0026	C	0.273627		0.726373	0.98398
	rs9376148	6	136098500	C	A	0.6474	0.0015	0.0015	C	0.36246			0.99787
	rs550057	9	136146597	C	T	0.2572	0.0025	0.0025	T	0.265707		0.734293	0.99903
	rs10993907	9	136928644	C	T	0.6651	0.0015	0.0015	C	0.2533			0.52892
	rs6708702	2	137074132	A	G	0.6981	0.0019	0.0019	A	0.357973			0.98793
	rs61482805	9	139102317	C	G	0.3289	0.0021	0.0021	G	0.2401		0.7599	0.27175
	9:140085182_A_G	9	140085182	G	A	0.728	0.002073	0.002073	G	0.00356389			0.01187
	9:140149113_G_A	9	140149113	G	A	0.7278	0.00164478	0.00164478	A	0.994984		0.005016	0.01386
	rs57345461	3	141126825	T	A	0.8991	0.00229081	0.00229081	T	0.0916051			0.98997
	rs13065446	3	141737842	T	C	0.3272	0.0018713	0.0018713	T	0.672518			0.99355
	rs7630837	3	141759346	T	C	0.1876	0.0017935	0.0017935	T	0.812038			0.99867
	rs9812062	3	141837227	C	A	0.7786	0.00179093	0.00179093	C	0.232313			0.9875
	rs3739238	8	142222445	T	C	0.5904	0.0014	0.0014	C	0.54831		0.45169	0.94429
	rs9814656	3	142783196	A	G	0.6268	0.0013	0.0013	G	0.619588		0.380412	0.99362
	rs4690771	4	144051097	G	A	0.6014	0.00186348	0.00186348	A	0.595037		0.404963	0.99615
	rs139323761	4	144355290	G	C	0.0269	0.00676414	0.00676414	C	0.0166315		0.983368	0.72584
	rs6985555	8	144905947	C	T	0.2857	0.0018045	0.0018045	T	0.24472		0.75528	0.35026
	rs11786896	8	145018354	T	C	0.9507	0.00553917	0.00553917	T	0.00818374			0.12106
	rs58117425	2	145681570	A	G	0.7621	0.0019	0.0019	A	0.231257			0.99498
	rs4705067	5	148542406	C	G	0.7913	0.0019	0.0019	G	0.791315		0.208685	0.99799
	rs13032786	2	148803672	G	C	0.6961	0.0032	0.0032	G	0.336721			0.99266
	rs4725958	7	150534508	C	A	0.209	0.00180743	0.00180743	C	0.802138			0.99733
	rs3918226	7	150690176	T	C	0.9175	0.00305575	0.00305575	T	0.0675818			0.57824
	rs749319	7	150798980	A	G	0.7058	0.00170288	0.00170288	A	0.289599			0.69879
	rs267738	1	150940625	T	G	0.2151	0.0053	0.0053	G	0.200898		0.799102	0.99974
	rs10224002	7	151415041	G	A	0.7152	0.0077	0.0077	G	0.289335			0.80105
	rs12488207	3	151991598	T	C	0.2956	0.0015	0.0015	C	0.288675		0.711325	0.97252
	rs3755479	2	152212399	T	G	0.8632	0.00280586	0.00280586	T	0.137144			0.99802
	rs10432479	2	152365775	T	C	0.6288	0.00200462	0.00200462	C	0.610876		0.389124	0.9924
	rs357482	3	153889855	C	T	0.1425	0.0024	0.0024	C	0.877904			0.99712
	rs62432758	6	154858360	T	C	0.2191	0.00246757	0.00246757	C	0.225053		0.774947	0.94354
	rs9397738	6	154986664	G	A	0.8588	0.00313627	0.00313627	A	0.849921		0.150079	0.96911
	rs4971092	1	155143946	T	C	0.1201	0.00257878	0.00257878	T	0.873416			0.75755
	rs180921974	1	155268131	G	T	0.9786	0.00629006	0.00629006	G	0.0166315			0.87761
	rs9333592	7	155605071	C	T	0.0779	0.00408113	0.00408113	T	0.0678458		0.932154	0.63959
	rs288766	7	155619498	T	A	0.3511	0.00174159	0.00174159	T	0.655623			0.96684
	rs28691751	7	155662386	A	C	0.8791	0.00227675	0.00227675	A	0.106917			0.99677
	rs12671694	7	155665959	C	T	0.5326	0.00147661	0.00147661	C	0.456573			0.99202
	rs111239279	7	155670175	T	C	0.0185	0.0067388	0.0067388	C	0.00791975		0.99208	0.61003
	rs10252184	7	156090770	A	T	0.1135	0.00264672	0.00264672	T	0.1118		0.8882	0.98139
	rs2365286	7	156258179	A	G	0.2571	0.00254102	0.00254102	A	0.737196			0.99702
	rs2530742	7	156399953	G	T	0.2117	0.00232581	0.00232581	G	0.790655			0.99042
	rs7565830	2	159810691	A	G	0.2754	0.0018	0.0018	G	0.275607		0.724393	0.93606
	rs9347368	6	160397200	G	T	0.0856	0.0032739	0.0032739	T	0.0822334		0.917767	0.99958
	rs1867351	6	160543123	C	T	0.7945	0.00367567	0.00367567	C	0.225317			0.99619
	rs3798167	6	160567928	T	G	0.795	0.00443876	0.00443876	T	0.207629			0.98714
	rs2619264	6	160635258	G	A	0.772	0.00164438	0.00164438	A	0.796859		0.203141	0.95265
	rs2279463	6	160668389	G	A	0.8637	0.00132466	0.00132466	G	0.118268			0.94109
	rs316010	6	160674557	T	C	0.1066	0.00519399	0.00519399	T	0.900739			0.98922
	rs3123629	6	160906086	G	A	0.3006	0.00191117	0.00191117	A	0.293559		0.706441	0.99995
	rs141805598	6	161030735	C	T	0.0072	0.0116723	0.0116723	T	0.00897571		0.991024	0.87891
	rs1998044	6	161097865	A	G	0.8459	0.00350038	0.00350038	A	0.140971			0.97289
	rs118180095	6	161168387	G	A	0.9917	0.0106953	0.0106953	G	0.00646779			0.75412
	rs4442348	1	163739717	G	A	0.5065	0.0018	0.0018	G	0.469905			0.99748
	rs76273615	3	169092038	G	A	0.8691	0.003	0.003	G	0.125132			0.96596
	rs2075252	2	170010985	C	T	0.2467	0.00246481	0.00246481	C	0.763596			0.9997
	rs16823029	2	170104938	A	C	0.9186	0.00428162	0.00428162	A	0.0805174			0.98812
	rs6433115	2	170190965	T	C	0.21	0.00229955	0.00229955	C	0.203537		0.796463	0.98768
	rs4668134	2	170206062	A	T	0.0165	0.00912453	0.00912453	A	0.984688			0.98219
	rs4656220	1	170649277	C	T	0.3708	0.001822	0.001822	T	0.379488		0.620512	0.99832
	rs6700683	1	171478706	T	A	0.4711	0.00161412	0.00161412	A	0.474525		0.525475	0.98842
	rs16843855	1	172087098	T	G	0.7176	0.00167706	0.00167706	T	0.287619			0.99552
	rs2001129	1	172333248	G	T	0.4382	0.00175038	0.00175038	G	0.579593			0.9974
	rs113638576	5	176756088	T	C	0.8598	0.00236039	0.00236039	T	0.133976			0.80949
	rs116402366	5	176790807	G	A	0.0275	0.00639367	0.00639367	A	0.0209873		0.979013	0.5943
	rs3812036	5	176813404	T	C	0.748	0.00702916	0.00702916	T	0.249208			0.6951
	rs863678	2	176974104	T	G	0.3586	0.00274574	0.00274574	T	0.620512			0.89685
	rs187355703	2	176993583	G	C	0.9724	0.00932509	0.00932509	G	0.0229673			0.96399
	rs16863775	2	177263153	T	C	0.8088	0.00192995	0.00192995	T	0.193506			0.98297
	rs1992909	2	177417471	A	G	0.4033	0.00168907	0.00168907	G	0.409451		0.590549	0.97557
	rs12472159	2	177691543	G	C	0.6897	0.00175646	0.00175646	G	0.305174			0.99673
	rs35440573	2	178144813	T	G	0.3612	0.00294438	0.00294438	G	0.343717		0.656283	0.98686
	rs1844334	2	179681330	C	T	0.336	0.0019	0.0019	C	0.676214			0.99697
	rs3795503	1	180905694	C	T	0.3218	0.0024	0.0024	T	0.318638		0.681362	0.9566
	rs10797801	1	182971965	T	G	0.5716	0.002	0.002	T	0.401003			0.96864
	rs6433958	2	183045825	T	C	0.5103	0.0016057	0.0016057	C	0.507656		0.492344	0.9994
	rs62188290	2	183316693	G	A	0.194	0.00172042	0.00172042	A	0.221885		0.778115	0.98707
	rs11545169	3	184020542	G	T	0.1607	0.0021	0.0021	T	0.161563		0.838437	0.89169
	rs78444298	1	184672098	A	G	0.9807	0.012	0.012	A	0.0114836			0.7783
	rs56065557	3	185354216	C	G	0.6891	0.0029152	0.0029152	C	0.313226			0.98835
	rs1356291	3	185824644	C	T	0.8087	0.00269623	0.00269623	T	0.817318		0.182682	0.99979
	rs3774292	3	186433574	T	A	0.6827	0.0029	0.0029	T	0.31349			0.96248
	rs10911877	1	186506612	G	A	0.2551	0.0022	0.0022	A	0.259504		0.740496	0.99372
	rs113510099	2	188065169	G	T	0.8883	0.0031	0.0031	G	0.110876			0.98703
	rs9823161	3	193811168	G	A	0.6871	0.0025	0.0025	G	0.309662			0.92488
	rs13059257	3	195634993	T	C	0.9706	0.0054	0.0054	T	0.0208553			0.7053
	rs6782621	3	196839028	C	T	0.7221	0.0021	0.0021	C	0.277587			0.99503
	rs12727107	1	199185297	G	A	0.5507	0.0015	0.0015	A	0.556494		0.443506	0.9995
	rs3850625	1	201016296	G	A	0.119	0.005	0.005	A	0.123812		0.876188	0.99825
	rs2469953	2	204322298	T	C	0.5966	0.0014	0.0014	C	0.596357		0.403643	0.99943
	rs12024377	1	205537858	G	A	0.3697	0.0017	0.0017	A	0.358501		0.641499	0.95341
	rs2808454	1	207231751	T	A	0.4535	0.0021	0.0021	T	0.539863			0.9912
	rs77683436	1	208052513	T	C	0.06	0.0036	0.0036	C	0.0498944		0.950106	0.98445
	rs60133051	2	208339161	T	C	0.8647	0.0023	0.0023	T	0.128564			0.97155
	rs10779552	1	211429355	G	A	0.4195	0.0015	0.0015	G	0.578669			0.9942
	rs1047891	2	211540507	A	C	0.687	0.00341109	0.00341109	A	0.310058			0.96009
	rs72944180	2	211562924	T	C	0.8065	0.00198256	0.00198256	T	0.185322			0.99755
	rs1851285	2	213125286	G	C	0.5332	0.0015	0.0015	G	0.493532			0.99365
	rs112905092	2	214012225	T	C	0.9832	0.0087	0.0087	T	0.0139916			0.8795
	rs7535253	1	214744893	C	T	0.2101	0.0025	0.0025	C	0.786563			0.99951
	rs1548945	2	217665788	C	T	0.4145	0.00391647	0.00391647	C	0.602429			0.9965
	rs16856934	2	217963677	A	G	0.1614	0.00239334	0.00239334	G	0.164863		0.835137	0.97814
	rs17462630	2	219286541	G	C	0.3398	0.0022	0.0022	C	0.340021		0.659979	0.66319
	rs947517	1	220087195	A	G	0.788	0.0015	0.0015	G	0.785507		0.214493	0.99404
	rs112068790	2	220308949	T	C	0.0298	0.00461448	0.00461448	C	0.0190074		0.980993	0.5669
	rs1050816	2	220358198	C	T	0.3296	0.0027777	0.0027777	T	0.342661		0.657339	0.80423
	rs61830291	1	221001142	A	C	0.0979	0.004	0.004	C	0.0966209		0.903379	0.96974
	rs10933138	2	227201709	G	C	0.2415	0.00194043	0.00194043	G	0.771515			0.98709
	rs35483597	2	227329240	T	C	0.1805	0.002324	0.002324	C	0.168823		0.831177	0.99203
	rs417237	1	228532195	G	T	0.6138	0.0017	0.0017	T	0.589229		0.410771	0.95222
	rs34707165	2	230692550	A	T	0.3346	0.0019	0.0019	T	0.350977		0.649023	0.9899
	rs16827879	2	232092301	T	C	0.7564	0.0017	0.0017	T	0.258976			0.98877
	rs1801251	2	233633460	G	A	0.3571	0.00191254	0.00191254	A	0.312302		0.687698	0.99991
	rs62195072	2	234260879	T	C	0.3218	0.00171401	0.00171401	C	0.305438		0.694562	0.97641
	rs2783971	1	243474536	A	C	0.5271	0.0027	0.0027	C	0.493532		0.506468	0.99821
	rs12403095	1	245471232	T	C	0.7924	0.00164969	0.00164969	T	0.197598			0.98549
	rs593881	1	245575662	G	A	0.4613	0.001553	0.001553	G	0.56283			0.99958

## Sheet: Supplementary Table 12b
Supplementary Table 12b. Proxy variants for eGFRcrea PGS in KORA S4
Missing variant	Proxy variant	Position*	LD	Correlated alleles (minor, major allele)	MAF
rsID	rsID
rs8114689	rs6026592	57477211	0.9957	G=A, A=G	0.3628
rs1087289	rs12197705	24238211	1	G=C, T=T	0.3956
rs34398255	rs67971665	27221227	0.9536	G=C, T=T	0.0209
rs2898037	rs248114	126520937	1	G=A, A=G	0.4692
rs7286581	rs9789944	19100955	0.781	T=C, A=A	0.1879
rs2625166	rs2560851	16887383	0.9412	G=C, A=T	0.4284
rs111541038	rs17027496	103178223	1	T=T, C=A	0.1252
rs9943067	rs10797801	182971965	1	C=G, T=T	0.4254
rs36134929	rs4141608	50847242	1	T=C, C=T	0.4026
rs1584328	rs11715574	125865117	1	A=T, C=C	0.167
rs13029395	rs35483597	227329240	0.9474	C=T, T=C	0.1839
rs10762556	rs10733894	75498667	1	A=G, G=T	0.2406
rs11217089	rs11217090	118789952	1	G=C, C=T	0.1083
rs111374932	rs2440164	19428610	1	T=A, C=G	0.4036
rs2607495	rs149654576	53016006	1	G=T, T=G	0.2445
rs1168410	rs1183278	68739202	0.8536	A=T, C=C	0.4493
rs9925045	rs4785569	89555314	0.9918	T=T, C=C	0.4085
rs78299129	rs2585	2150444	0.9954	T=C, C=T	0.3211
rs111562963	rs10035600	34740546	1	G=C, T=T	0.161
rs62330278	rs4690771	144051097	0.9835	A=G, G=A	0.3986
rs845332	rs433821	18203841	1	C=A, G=G	0.2316
rs13137866	rs11723915	129060460	0.9911	T=C, C=T	0.334
rs6827167	rs1443055	128211660	0.9868	T=T, G=A	0.3439
rs4725990	rs749319	150798980	0.9904	G=G, C=A	0.2942
rs1131285	no proxy found

## Sheet: Supplementary Table 13a
Supplementary Table 13a. Genetic variants associated with eGFRcys used for PGS in KORA S4
rsid	Chr	Pos	EA_GWAS	OA_GWAS	EAF_GWAS	Effect_GWAS	REF_allele_KORA	ALT_allele_KORA	ALT_Frequency_KORA	EA_KORA	EAF_KORA	Imputation quality
rs2791655	1	11128654	G	A	0.2845	0.0028	G	A	0.725053	G	0.274947	0.9175
rs1975283	1	118142558	A	C	0.308	0.0031	A	C	0.69905	A	0.30095	0.94844
rs198325	1	150937405	C	T	0.7845	0.0053	C	T	0.20103	C	0.79897	0.99515
rs1616024	1	159004298	C	T	0.141	0.004	C	T	0.857841	C	0.142159	0.99451
rs4233367	1	161163037	T	C	0.3888	0.0028	T	C	0.588437	T	0.411563	0.9773
rs12751255	1	186582662	A	C	0.6296	0.0029	A	C	0.355465	A	0.644535	0.97919
rs2282718	1	25241056	G	A	0.6264	0.0027	G	A	0.408395	G	0.591605	0.75426
rs1416685	1	51243374	G	C	0.5918	0.0027	G	C	0.415127	G	0.584873	0.99569
rs1757915	1	56615809	G	A	0.6441	0.0028	G	A	0.35982	G	0.64018	0.99998
rs331638	1	59643856	T	A	0.3309	0.0028	T	A	0.701426	T	0.298574	0.977
rs10901812	10	126419384	G	A	0.737	0.0062	G	A	0.255412	G	0.744588	0.97227
rs332129	10	28851196	G	A	0.4765	0.0028	G	A	0.51056	G	0.48944	0.99618
rs10821907	10	52648454	C	T	0.8203	0.0042	C	T	0.176742	C	0.823258	0.98559
rs224146	10	64482939	A	G	0.4014	0.0033	A	G	0.55029	A	0.44971	0.99853
rs10824218	10	76421216	A	T	0.5716	0.0034	A	T	0.458817	A	0.541183	0.99845
rs7123220	11	122508163	C	T	0.6151	0.0034	C	T	0.39018	C	0.60982	0.99985
rs35506085	11	2165576	G	A	0.8132	0.0052	G	A	0.188754	G	0.811246	0.52849
rs3925584	11	30760335	T	C	0.5499	0.0068	T	C	0.475053	T	0.524947	0.9783
rs145678014	11	32927778	G	T	0.9564	0.0071	G	T	0.0398627	G	0.960137	0.93358
rs10838681	11	47275064	G	A	0.7263	0.0033	G	A	0.242476	G	0.757524	0.99524
rs174541	11	61565908	T	C	0.6414	0.0028	T	C	0.321278	T	0.678722	0.95283
rs7929203	11	68924739	C	T	0.7257	0.003	C	T	0.288411	C	0.711589	0.96061
rs3184504	12	111884608	T	C	0.4726	0.0108	T	C	0.49142	T	0.50858	0.99948
rs11616030	12	12210001	A	C	0.9158	0.0048	A	C	0.0795935	A	0.920407	0.98569
rs10846156	12	15321921	T	G	0.7977	0.0056	T	G	0.184002	T	0.815998	0.99832
rs4149056	12	21331549	T	C	0.8498	0.004	T	C	0.170539	T	0.829461	0.99962
rs836968	12	50267335	C	T	0.7248	0.004	C	T	0.269007	C	0.730993	0.99804
rs68147365	12	57789359	G	A	0.763	0.0047	G	A	0.233105	G	0.766895	0.9904
rs73176948	13	41611271	A	G	0.9268	0.0048	A	G	0.0658659	A	0.934134	0.966
rs7324484	13	48648079	G	A	0.3481	0.0032	G	A	0.651927	G	0.348073	0.99803
rs45604939	13	49775997	A	G	0.9315	0.0108	A	G	0.0723337	A	0.927666	0.95994
rs303940	13	72371415	G	A	0.5957	0.0045	G	A	0.383052	G	0.616948	0.97441
rs61993685	14	100765823	T	C	0.9245	0.0049	T	C	0.0564942	T	0.943506	0.626
rs11856921	15	39278107	C	A	0.5749	0.0035	C	A	0.435322	C	0.564678	0.99064
rs117047297	15	57830151	C	T	0.9784	0.0109	C	T	0.0220433	C	0.977957	0.98788
rs1017545	15	63553994	T	C	0.3577	0.004	T	C	0.625132	T	0.374868	0.98426
rs2472297	15	75027880	C	T	0.7428	0.0031	C	T	0.243268	C	0.756732	0.787
rs62035088	15	81165842	G	A	0.8319	0.0035	G	A	0.168295	G	0.831705	0.95685
rs4966019	15	99274326	C	T	0.3644	0.0061	C	T	0.61378	C	0.38622	0.98501
rs77924615	16	20392332	G	A	0.8042	0.012	G	A	0.194298	G	0.805702	0.92256
rs33063	16	69640217	A	G	0.1412	0.0063	A	G	0.867608	A	0.132392	0.98712
rs55663028	16	89339847	C	T	0.9595	0.009	C	T	0.0340549	C	0.965945	0.78247
rs34966008	17	34919623	C	T	0.5959	0.0028	C	T	0.419087	C	0.580913	0.98788
rs11657449	17	38057841	G	C	0.679	0.0031	G	C	0.329725	G	0.670275	0.89509
rs56144347	17	46856640	C	T	0.7167	0.0039	C	T	0.279171	C	0.720829	0.98887
rs1988078	17	59030299	C	T	0.3509	0.0067	C	T	0.159187	C	0.840813	0.99153
rs7502669	17	7437958	A	G	0.4174	0.0027	A	G	0.607841	A	0.392159	0.93294
rs2161796	18	40750455	T	C	0.6222	0.0026	T	C	0.372624	T	0.627376	0.99848
rs2241358	19	14588476	C	G	0.6724	0.0027	C	G	0.299498	C	0.700502	0.58045
rs56277404	19	38040492	C	T	0.6238	0.0039	C	T	0.36048	C	0.63952	0.96327
rs429358	19	45411941	T	C	0.8456	0.0056	T	C	0.132788	T	0.867212	0.90786
rs739320	19	49261368	T	C	0.3892	0.0034	T	C	0.650079	T	0.349921	0.67594
rs2121367	2	101683487	C	G	0.5198	0.0025	C	G	0.466341	C	0.533659	0.99749
rs13000374	2	111810281	A	G	0.2736	0.003	A	G	0.705517	A	0.294483	1.00002
rs11123169	2	113967075	C	T	0.3317	0.0029	C	T	0.655095	C	0.344905	0.937
rs807624	2	15782471	G	T	0.6337	0.0054	G	T	0.323522	G	0.676478	0.9947
rs3748875	2	197065179	G	A	0.4237	0.0026	G	A	0.580121	G	0.419879	0.94394
rs1047891	2	211540507	C	A	0.6863	0.0039	C	A	0.310058	C	0.689942	0.96009
rs4672892	2	219278630	A	G	0.6646	0.0042	A	G	0.337249	A	0.662751	0.65403
rs11883967	2	66673862	A	C	0.3447	0.0033	A	C	0.662355	A	0.337645	0.99159
rs10206899	2	73900900	T	C	0.7777	0.0051	T	C	0.226241	T	0.773759	0.974
rs2969473	2	96581338	C	T	0.7097	0.0032	C	T	0.29963	C	0.70037	0.86258
rs1257050	2	97742963	C	T	0.2028	0.0033	C	T	0.795275	C	0.204725	0.99278
rs621634	20	10573486	G	T	0.742	0.0034	G	T	0.286695	G	0.713305	0.97156
rs34851129	20	21095688	A	C	0.9827	0.0105	A	C	0.0141235	A	0.985877	0.77717
rs147988763	20	23404778	C	G	0.9631	0.0552	C	G	0.032735	C	0.967265	0.89156
rs6127099	20	52731402	A	T	0.7188	0.006	A	T	0.276003	A	0.723997	0.97496
rs6026578	20	57463472	C	G	0.3755	0.0034	C	G	0.642555	C	0.357445	0.95676
rs4809370	20	62470872	C	T	0.6073	0.0029	C	T	0.316262	C	0.683738	0.6432
rs219778	21	37834641	A	G	0.7372	0.0034	A	G	0.237196	A	0.762804	0.98623
rs310757	3	12281063	C	T	0.5398	0.0028	C	T	0.470301	C	0.529699	0.9992
rs6787409	3	135798738	T	C	0.6766	0.0044	T	C	0.326558	T	0.673442	0.96009
rs9877536	3	141717736	C	G	0.679	0.0032	C	G	0.321278	C	0.678722	0.98714
rs79103983	3	187635554	T	G	0.8215	0.0036	T	G	0.174894	T	0.825106	0.9683
rs2306623	3	25424929	T	C	0.3333	0.0034	T	C	0.699578	T	0.300422	0.99983
rs3197999	3	49721532	G	A	0.7168	0.0035	G	A	0.279831	G	0.720169	0.95751
rs2014520	3	69797413	G	A	0.5887	0.0031	G	A	0.417899	G	0.582101	0.9378
rs150898	4	103690391	T	C	0.509	0.0042	T	C	0.484424	T	0.515576	0.99717
rs10010367	4	144164822	C	A	0.3971	0.0037	C	A	0.592793	C	0.407207	0.99456
rs16874052	4	23736523	A	G	0.9519	0.0062	A	G	0.0524023	A	0.947598	0.99935
rs7684939	4	55509189	G	A	0.5149	0.0033	G	A	0.471753	G	0.528247	0.99734
rs10857147	4	81181072	A	T	0.7112	0.0029	A	T	0.293559	A	0.706441	0.96955
rs62355681	5	34726933	G	C	0.4746	0.003	G	C	0.543691	G	0.456309	0.99068
rs2542713	5	39385641	A	C	0.4266	0.0037	A	C	0.533791	A	0.466209	0.98951
rs7719168	5	53292390	A	C	0.8895	0.0049	A	C	0.112328	A	0.887672	0.99522
rs2307111	5	75003678	T	C	0.598	0.0028	T	C	0.414467	T	0.585533	0.99979
rs7708715	5	87712519	C	A	0.5287	0.0025	C	A	0.484556	C	0.515444	0.99889
rs716848	5	96265000	C	A	0.5954	0.0027	C	A	0.411959	C	0.588041	0.99638
rs9465741	6	20428432	C	A	0.4592	0.0027	C	A	0.518479	C	0.481521	0.99914
rs115986297	6	2050791	A	G	0.4559	0.0033	A	G	0.540919	A	0.459081	0.99589
rs13207282	6	24180828	T	C	0.4113	0.0028	T	C	0.586853	T	0.413147	0.98832
rs62483619	7	106796537	C	T	0.7643	0.0039	C	T	0.246832	C	0.753168	0.93689
rs975296	7	127533338	C	T	0.7094	0.0042	C	T	0.264256	C	0.735744	0.99118
rs113367286	7	140144414	C	T	0.7248	0.0028	C	T	0.302798	C	0.697202	0.99876
rs9638181	7	72999043	A	G	0.7455	0.0038	A	G	0.267291	A	0.732709	0.94799
rs10092747	8	120749166	C	T	0.1904	0.0035	C	T	0.831309	C	0.168691	0.98817
rs571717	9	112801574	T	C	0.3837	0.0026	T	C	0.598469	T	0.401531	0.99397
rs498010	9	14116484	C	T	0.8128	0.0036	C	T	0.171463	C	0.828537	0.99874
rs2151421	9	71435693	G	A	0.3536	0.0043	G	A	0.641895	G	0.358105	0.99943
rs61311941	9	92285323	A	G	0.9209	0.0048	A	G	0.0805174	A	0.919483	0.7568
rs17420882	1	100818728	G	T	0.2762	0.0035	T	G	0.302534	G	0.302534	0.99906
rs2335077	1	107573565	G	A	0.348	0.0035	A	G	0.32669	G	0.32669	0.99827
rs333947	1	110470764	A	G	0.151	0.0058	G	A	0.151399	A	0.151399	0.87966
rs76798800	1	154994978	T	G	0.2629	0.0044	G	T	0.25264	T	0.25264	0.99096
rs6429746	1	15815579	A	G	0.3167	0.003	G	A	0.292503	A	0.292503	0.97829
rs4442348	1	163739717	G	A	0.4984	0.0028	A	G	0.469905	G	0.469905	0.99748
rs9286854	1	172366806	G	A	0.5659	0.0028	A	G	0.585533	G	0.585533	0.99645
rs1609829	1	180909061	C	T	0.7018	0.003	T	C	0.69509	C	0.69509	0.94381
rs7535162	1	243425689	G	T	0.3198	0.0033	T	G	0.354277	G	0.354277	0.98927
rs3790585	1	46023356	T	A	0.1595	0.0046	A	T	0.148627	T	0.148627	0.97808
rs688540	1	48002447	A	G	0.8638	0.004	G	A	0.87632	A	0.87632	0.77923
rs2755253	1	67470843	T	C	0.7081	0.0043	C	T	0.730597	T	0.730597	0.98592
rs34517439	1	78450517	A	C	0.1196	0.0065	C	A	0.0867212	A	0.0867212	0.89684
rs1887251	1	82957845	C	T	0.6362	0.0032	T	C	0.660771	C	0.660771	0.98205
rs6670565	1	89307986	A	G	0.4103	0.0027	G	A	0.38754	A	0.38754	0.98334
rs17379561	1	98340139	T	A	0.1404	0.0038	A	T	0.144535	T	0.144535	0.99663
rs80282103	10	899071	T	A	0.085	0.0087	A	T	0.0827614	T	0.0827614	0.94261
rs2068888	10	94839642	A	G	0.4524	0.0036	G	A	0.470037	A	0.470037	0.95168
rs7944897	11	111197910	G	A	0.4585	0.0032	A	G	0.450898	G	0.450898	0.98485
rs11029928	11	27319188	A	G	0.3046	0.0031	G	A	0.266367	A	0.266367	0.94584
rs7110576	11	65512057	G	T	0.6491	0.0055	T	G	0.368796	G	0.368796	0.96212
rs2464196	12	121435427	A	G	0.2952	0.0058	G	A	0.301346	A	0.301346	0.99865
rs28376696	12	123849863	C	T	0.0581	0.0056	T	C	0.0543823	C	0.0543823	0.90989
rs11115058	12	82263427	C	T	0.2775	0.003	T	C	0.281415	C	0.281415	0.99804
rs11115974	12	84089045	A	G	0.5491	0.003	G	A	0.553458	A	0.553458	0.99229
rs76428106	13	28604007	C	T	0.0128	0.0157	T	C	0.0105597	C	0.0105597	0.60301
rs79251791	13	96104947	C	T	0.0821	0.0072	T	C	0.0856653	C	0.0856653	0.99798
rs7989336	13	97017548	A	G	0.47	0.0027	G	A	0.493664	A	0.493664	0.99626
rs11629006	14	73371729	C	T	0.1857	0.0039	T	C	0.195222	C	0.195222	0.99992
rs7140970	14	93407771	A	G	0.5779	0.0026	G	A	0.581045	A	0.581045	0.61456
rs28929474	14	94844947	T	C	0.0194	0.0111	C	T	0.0117476	T	0.0117476	0.82127
rs13329240	15	41480694	A	G	0.3193	0.0036	G	A	0.334477	A	0.334477	0.99237
rs1585499	15	54009154	T	C	0.4552	0.0046	C	T	0.477561	T	0.477561	0.98646
rs340005	15	60878030	A	G	0.6244	0.0027	G	A	0.596357	A	0.596357	0.96326
rs72737385	15	73153827	T	A	0.4695	0.0034	A	T	0.508844	T	0.508844	0.96641
rs11072567	15	76298744	G	A	0.5094	0.0059	A	G	0.500132	G	0.500132	0.97165
rs9930127	16	21089489	G	A	0.5257	0.0032	A	G	0.540655	G	0.540655	0.99424
rs72778138	16	3622653	G	A	0.2018	0.0033	A	G	0.207101	G	0.207101	0.89051
rs9932625	16	51735746	A	G	0.23	0.0046	G	A	0.226769	A	0.226769	0.9989
rs11860535	16	53375964	C	T	0.2894	0.0047	T	C	0.287751	C	0.287751	0.91261
rs17767383	16	79744401	A	G	0.313	0.0038	G	A	0.323654	A	0.323654	0.99939
rs12601991	17	36101633	T	G	0.4048	0.003	G	T	0.413411	T	0.413411	0.94448
rs9905543	17	57957842	C	T	0.238	0.0061	T	C	0.266763	C	0.266763	0.95033
rs151245	18	24449049	T	G	0.5996	0.0029	G	T	0.611404	T	0.611404	1.00009
rs6567160	18	57829135	C	T	0.2316	0.0034	T	C	0.252376	C	0.252376	0.99362
rs71359461	18	77156103	C	G	0.4791	0.0039	G	C	0.499076	C	0.499076	0.25131
rs8101667	19	33402419	C	T	0.6582	0.005	T	C	0.676874	C	0.676874	0.99913
rs28930677	2	120848049	T	C	0.0462	0.0118	C	T	0.0421067	T	0.0421067	0.83012
rs35275076	2	121970361	C	T	0.5404	0.004	T	C	0.538543	C	0.538543	0.89892
rs13015552	2	148843372	T	C	0.3806	0.0029	C	T	0.414599	T	0.414599	0.98085
rs2138385	2	159670346	C	T	0.8757	0.0039	T	C	0.876584	C	0.876584	0.92381
rs56377101	2	170100375	A	G	0.0818	0.0058	G	A	0.0807814	A	0.0807814	0.99039
rs863678	2	176974104	T	G	0.6423	0.0049	G	T	0.620512	T	0.620512	0.89685
rs6718589	2	183210809	T	C	0.2314	0.0032	C	T	0.226769	T	0.226769	0.99788
rs17694001	2	18681597	G	A	0.315	0.0045	A	G	0.350185	G	0.350185	0.99111
rs6715105	2	198445601	C	T	0.6747	0.0031	T	C	0.69971	C	0.69971	0.96615
rs10189685	2	203488449	A	G	0.293	0.0065	G	A	0.309926	A	0.309926	0.97901
rs112905092	2	214012225	T	C	0.0155	0.0104	C	T	0.0139916	T	0.0139916	0.8795
rs4973560	2	233687322	T	C	0.5847	0.0029	C	T	0.626452	T	0.626452	0.96966
rs55753056	2	243929	A	G	0.3452	0.0041	G	A	0.331309	A	0.331309	0.98932
rs72803609	2	26096112	T	C	0.032	0.0073	C	T	0.0331309	T	0.0331309	0.95104
rs1260326	2	27730940	C	T	0.6051	0.004	T	C	0.571806	C	0.571806	0.99688
rs687914	2	45878760	T	G	0.2468	0.0036	G	T	0.234161	T	0.234161	0.95104
rs12713261	2	54787340	C	T	0.3524	0.0031	T	C	0.367344	C	0.367344	0.97744
rs4911193	20	29873892	C	G	0.9145	0.006	G	C	0.913807	C	0.913807	0.99085
rs2823139	21	16576783	A	G	0.3369	0.0038	G	A	0.332101	A	0.332101	0.98681
rs2834322	21	35358762	A	G	0.1797	0.0053	G	A	0.166843	A	0.166843	0.99971
rs9842387	3	121616995	G	A	0.4245	0.0037	A	G	0.44443	G	0.44443	0.99213
rs357503	3	153956812	G	A	0.7145	0.0029	A	G	0.733105	G	0.733105	0.97783
rs76857369	3	169110314	C	T	0.1216	0.004	T	C	0.125924	C	0.125924	0.99304
rs2313449	3	183356855	T	C	0.7346	0.003	C	T	0.270459	T	0.270459	0.99149
rs822362	3	186453065	C	A	0.3729	0.0035	A	C	0.380544	C	0.380544	0.98422
rs10933713	3	193811305	G	C	0.3098	0.0038	C	G	0.303326	G	0.303326	0.94763
rs10933	3	52719816	T	C	0.4284	0.0028	C	T	0.415391	T	0.415391	0.92487
rs9307594	4	128094309	G	A	0.4694	0.0028	A	G	0.490232	G	0.490232	0.99328
rs35382681	4	129532193	T	C	0.3511	0.0027	C	T	0.375132	T	0.375132	0.99223
rs2290846	4	151199080	A	G	0.283	0.003	G	A	0.256336	A	0.256336	0.99937
rs28394165	4	77394018	C	T	0.4478	0.0115	T	C	0.433738	C	0.433738	0.99278
rs10051765	5	176799992	C	T	0.3336	0.0077	T	C	0.338833	C	0.338833	0.7211
rs72759874	5	67745189	G	C	0.1049	0.0055	C	G	0.11642	G	0.11642	0.99805
rs2104032	6	116384598	C	G	0.4038	0.0027	G	C	0.433474	C	0.433474	0.99483
rs2744973	6	34580221	T	C	0.3092	0.0038	C	T	0.315206	T	0.315206	0.9569
rs62396735	6	41702582	T	C	0.7091	0.0029	C	T	0.719773	T	0.719773	0.89466
rs1317983	6	43806335	C	T	0.6925	0.0067	T	C	0.704329	C	0.704329	0.9888
rs2661503	6	51509617	A	T	0.3775	0.0034	T	A	0.375132	A	0.375132	0.99617
rs4715317	6	52629010	G	T	0.6489	0.0031	T	G	0.63358	G	0.63358	0.99645
rs72868839	6	55624017	T	A	0.0684	0.0052	A	T	0.0518743	T	0.0518743	0.99054
rs687467	6	7128076	G	A	0.7468	0.0053	A	G	0.774815	G	0.774815	0.9999
rs2444820	6	81379924	C	G	0.4334	0.003	G	C	0.456177	C	0.456177	0.9982
rs9361858	6	82464216	G	T	0.4228	0.0049	T	G	0.440206	G	0.440206	0.99927
rs55650455	6	90092802	C	T	0.2212	0.0035	T	C	0.231125	C	0.231125	0.98745
rs3757387	7	128576086	C	T	0.448	0.0063	T	C	0.421331	C	0.421331	0.93119
rs13230509	7	1286192	C	G	0.6862	0.0068	G	C	0.910903	C	0.910903	0.09437
rs10224210	7	151413194	C	T	0.2776	0.0092	T	C	0.286431	C	0.286431	0.82656
rs288762	7	155633556	C	T	0.6361	0.005	T	C	0.657075	C	0.657075	0.99638
rs2530748	7	156397315	T	C	0.7495	0.0039	C	T	0.789335	T	0.789335	0.99123
rs17643734	7	17162882	G	A	0.056	0.0056	A	G	0.0654699	G	0.0654699	0.98642
rs11768336	7	25791691	T	C	0.2595	0.0041	C	T	0.297122	T	0.297122	0.99132
rs1990100	7	26566970	T	C	0.382	0.0027	C	T	0.416711	T	0.416711	0.99949
rs700750	7	46753491	A	C	0.63	0.0045	C	A	0.61642	A	0.61642	1.00003
rs73118816	7	50756760	C	T	0.0874	0.0049	T	C	0.0823654	C	0.0823654	0.99917
rs7786368	7	77500734	C	T	0.4148	0.0041	T	C	0.404699	C	0.404699	0.98696
rs6999484	8	23728271	A	G	0.4082	0.0074	G	A	0.417899	A	0.417899	0.98987
rs10993074	9	96923144	T	C	0.3163	0.0028	C	T	0.312962	T	0.312962	0.97214

## Sheet: Supplementary Table 13b
Supplementary Table 13b. Proxy variants for eGFRcys PGS in KORA S4
Missing variant	Proxy variant	Position	LD	Correlated alleles (minor, major allele)	MAF
rsID	rsID
rs10896037	rs7110576	65512057	1	A=T, G=G	0.3509
rs58526981	rs1988078	59030299	0.9574	A=C, T=T	0.161
rs33062	rs33063	69640217	1	T=A, C=G	0.1412
rs223485	rs150898	103690391	1	T=T, A=C	0.491
rs7623754	rs9842387	121616995	1	G=A, A=G	0.4245
rs35624969	rs9638181	72999043	0.8678	T=A, C=G	0.2545
rs2530757	rs2530748	156397315	0.7704	T=C, C=T	0.2505
rs2969473	rs62153700	96581338	0.9256	G=C, C=T	0.2903
rs2878632	rs10933	52719816	0.9719	T=C, A=T	0.4284
rs6873866	rs716848	96265000	1	T=A, C=C	0.4046
rs12136896	rs1757915	56615809	0.9914	G=G, A=A	0.3559
rs9838515	rs2313449	183356855	0.9697	G=C, C=T	0.2654
rs1257076	rs1257050	97742963	0.9212	T=C,C=T	0.2028
rs1131285	no proxy found

[truncated: 3 more sheets: Supplementary Table 14, Supplementary Table 15, Supplementary Table 16]
